# Supplementary material for: Dysregulation of genome-wide gene expression and DNA methylation in abnormal cloned piglets
Source: BMC Genomics. 2014 Sep 24;15(1):811. doi: 10.1186/1471-2164-15-811 (PMC4189204; doi:10.1186/1471-2164-15-811)
Supplement: Supplementary file 4 — Additional file 4: Differentially methylated areas in the comparison of the abnormal cloned group and the normal cloned group. (XLS 376 KB) [file 12864_2013_6492_MOESM4_ESM.xls]

## Sheet: Sheet1
differentially methylated areas in the comparison of the abnormal cloned piglets and the normal cloned piglets.
GeneName	position of the hyper- or hypomethylation	Chr	Start	END	PeakLength	Normal cloned piglets(rpkm)	Abnormal cloned piglets(rpkm)	p-value
ENSSSCG00000009200	up2k	chr8	108083419	108083952	534	117.978	16.8539	4.9778e-42
ENSSSCG00000015480	up2k	chr9	107017201	107018053	853	134.818	44.5487	4.22723e-39
FAM71B	up2k	chr16	63770101	63770923	823	114.216	42.5273	1.47068e-27
MAP3K3	up2k	chr12	12807743	12808207	465	197.849	77.4194	4.46963e-25
ITGA9	up2k	chr13	18371350	18372030	681	111.601	39.6476	3.80972e-24
ENSSSCG00000016236	up2k	chr15	118593809	118594338	530	237.736	113.208	1.59913e-23
ZSCAN16	up2k	chr7	23419655	23420300	646	136.223	54.1796	1.97939e-23
TRAF2	up2k	chr1	294208517	294210331	1815	51.2397	21.4876	1.22589e-22
TPM3	up2k	chr4	99592495	99593476	982	63.1365	20.3666	1.30292e-22
ZNF662	up2k	chr13	22189841	22190954	1114	47.5763	13.465	1.99317e-22
LRRC16A	up2k	chr7	20913595	20914838	1244	42.6045	12.0579	1.99317e-22
SASH3	up2k	chrX	104500736	104501572	837	66.9056	20.3106	7.17746e-22
CHAC1	up2k	chr1	136775683	136776693	1011	70.2275	25.7171	7.99324e-22
ILDR2	up2k	chr4	87367473	87368214	742	75.4717	24.2588	1.79661e-20
ENSSSCG00000015749	up2k	chr15	32017779	32018391	613	153.344	68.5155	2.40896e-20
CCDC90A	up2k	chr7	10262803	10263344	542	129.151	49.8155	6.74182e-20
CYP7A1	up2k	chr4	77193221	77193814	594	124.579	50.5051	2.47423e-19
KRI1	up2k	chr2	52951052	52951834	783	65.1341	20.4342	2.88818e-19
GAL	up2k	chr2	2642820	2643825	1006	88.4692	39.7614	3.16688e-19
CDK18	up2k	chr9	63174754	63176228	1475	62.3729	28.4746	3.55374e-19
FAS	up2k	chr14	105767120	105767960	841	67.7765	23.7812	9.3925e-19
SLC9A11	up2k	chr9	108496162	108497261	1100	64.5455	26.3636	2.0456e-18
FERMT2	up2k	chr1	190884727	190885846	1120	66.0714	27.6786	2.79033e-18
CELF4	up2k	chr6	84113469	84114448	980	57.1429	20.4082	3.96437e-18
MYO16	up2k	chr11	76044519	76045734	1216	60.8553	26.3158	2.85503e-17
ENSSSCG00000003261	up2k	chr6	40481072	40482913	1842	38.0022	16.2866	1.09528e-16
PTPLAD1	up2k	chr1	170552005	170552774	770	84.4156	35.0649	1.38759e-16
DCUN1D1	up2k	chr13	91902266	91903198	933	58.9496	22.508	3.62268e-16
NP_999577.1	up2k	chr7	64539318	64539970	653	76.5697	27.5651	5.24199e-16
RAB14	up2k	chr1	274774901	274775974	1074	67.0391	29.7952	6.14513e-16
CORO7	up2k	chr3	33887714	33888713	1000	88	43	6.19512e-16
ENSSSCG00000015725	up2k	chr15	24312007	24312630	624	102.564	43.2692	6.90097e-16
C20orf114	up2k	chr17	38674406	38675314	909	68.2068	28.6029	1.1376e-15
ENSSSCG00000005825	up2k	chr1	293955200	293956241	1042	56.6219	23.0326	1.34489e-15
FAM119A	up2k	chr15	103591971	103592673	703	92.4609	39.8293	1.46835e-15
SHQ1	up2k	chr13	45457411	45458101	691	98.4081	43.4153	1.78195e-15
ENSSSCG00000013114	up2k	chr2	9503308	9504396	1089	71.6253	33.9761	3.825e-15
ENSSSCG00000015680	up2k	chr15	8843538	8844556	1019	83.4151	41.2169	4.33233e-15
TMEM87B	up2k	chr3	39727691	39728541	851	55.2291	19.9765	4.54454e-15
CDK1	up2k	chr14	66996857	66998791	1935	40.8269	19.6382	6.75373e-15
ENSSSCG00000003891	up2k	chr6	117688527	117689780	1254	55.8214	25.5183	9.09263e-15
ENSSSCG00000010398	up2k	chr14	94476286	94477248	963	61.2669	25.9605	1.48815e-14
CITED2	up2k	chr1	24224746	24225404	659	86.4947	36.4188	3.39543e-14
ENSSSCG00000008514	up2k	chr3	100628503	100629658	1156	51.0381	22.4913	9.3335e-14
BMPR1A	up2k	chr14	91425184	91426124	941	60.5739	26.5675	3.37514e-13
ENSSSCG00000015968	up2k	chr15	75310945	75312495	1551	37.3952	16.7634	4.31058e-13
ATG14	up2k	chr1	193268983	193269664	682	85.044	39.5894	3.65268e-12
TTC25	up2k	chr12	18552425	18553628	1204	39.0365	16.6113	6.24583e-12
C22orf26	up2k	chrX	123481724	123482329	606	92.4092	42.9043	6.3608e-12
GMPS	up2k	chr13	76485124	76486060	937	53.3618	23.4792	7.73426e-12
NSA2	up2k	chr2	72715033	72715807	775	74.8387	36.129	2.76598e-11
HTRA4	up2k	chr15	44972569	44973349	781	66.5813	30.7298	3.93615e-11
CIAO1	up2k	chr3	42062859	42063530	672	87.7976	43.1548	4.77434e-11
SGCZ	up2k	chr17	1229472	1230071	600	83.3333	38.3333	6.85077e-11
ENSSSCG00000014541	up2k	chr2	138507500	138508498	999	48.048	22.022	1.60241e-10
SDF2L1	up2k	chr14	51316632	51317243	612	89.8693	44.1176	1.98705e-10
LIMD1	up2k	chr13	24187872	24188618	747	70.9505	34.8059	3.52877e-10
PTAFR	up2k	chr6	61946121	61947051	931	56.928	27.927	3.52877e-10
SFTA2	up2k	chr7	27374687	27375956	1270	41.7323	20.4724	3.52877e-10
SEMA4C	up2k	chr3	51975010	51976049	1040	49.0385	24.0385	1.21733e-09
ENSSSCG00000006401	up2k	chr4	94051451	94052427	977	45.0358	21.4944	3.90607e-09
KIAA0802	up2k	chr6	67529745	67530959	1215	36.214	17.284	3.90607e-09
PPP6R1	up2k	chr6	41435714	41436774	1061	33.9303	98.0207	2.60071e-38
NAT9	up2k	chr12	4628083	4630913	2831	29.3183	60.7559	3.528e-37
C19orf29	up2k	chr2	48379074	48379706	633	26.8562	109.005	7.60389e-36
SMARCA2	up2k	chr1	229528517	229529048	532	41.3534	140.977	1.77668e-33
SCRT1	up2k	chr4	689698	690538	841	47.5624	123.662	2.22536e-33
IFIH1	up2k	chr15	64167024	64167494	471	65.8174	180.467	1.4523e-29
LDOC1	up2k	chrX	113355529	113356055	527	85.389	201.139	1.71407e-29
MARCO	up2k	chr15	23073392	23074403	1012	6.917	40.5138	1.43903e-27
OAS2	up2k	chr14	39119464	39120752	1289	42.6687	89.2164	6.8784e-26
ENSSSCG00000004981	up2k	chr1	177236358	177237082	725	42.7586	110.345	8.46413e-26
ENSSSCG00000014788	up2k	chr9	5272740	5273320	581	46.4716	123.924	1.83376e-24
ENSSSCG00000014160	up2k	chr2	90098102	90098588	487	49.2813	133.47	1.14327e-22
ISPD	up2k	chr9	79534498	79535176	679	32.4006	89.838	5.62238e-22
ENSSSCG00000000513	up2k	chr5	34926398	34927031	634	41.0095	105.678	1.01141e-21
ENSSSCG00000001173	up2k	chr7	22878782	22879312	531	45.1977	116.761	1.80363e-20
ANKRD13C	up2k	chr6	100211831	100212363	533	52.5328	125.704	1.32926e-19
RPUSD1	up2k	chr3	35665247	35668471	3225	11.1628	24.186	3.22292e-19
PPP2R3C	up2k	chr7	70566663	70567160	498	48.1928	120.482	6.17142e-19
AGPAT2	up2k	chr1	294115363	294116629	1267	25.2565	56.8272	6.595e-19
CXCL14	up2k	chr2	125013432	125014005	574	34.8432	94.0767	6.93342e-19
C7orf11	up2k	chr18	52723954	52724657	704	24.1477	69.6023	1.02869e-18
GJA8	up2k	chr4	103812515	103813462	948	24.2616	61.1814	1.59521e-18
KLC2	up2k	chr2	4486821	4487869	1049	39.0848	79.123	6.48366e-18
ENO1	up2k	chr6	46556393	46557825	1433	24.4243	50.9421	8.77618e-17
LONRF3	up2k	chrX	96973433	96974363	931	21.4823	54.7798	1.06238e-16
FYB	up2k	chr16	21722649	21723422	774	40.0517	86.5633	1.29226e-16
CLDND2	up2k	chr6	39397155	39398400	1246	26.4848	54.5746	1.57343e-15
ENSSSCG00000012891	up2k	chr2	3204136	3205066	931	27.927	62.2986	2.18781e-15
FN3KRP	up2k	chr12	296140	297193	1054	17.0778	43.6433	2.74765e-15
PFKFB4	up2k	chr13	26084450	26085431	982	19.3483	45.8248	1.65031e-13
GKN2	5'UTR	chr3	67517765	67518610	846	107.565	43.7352	2.88903e-23
TNFSF13B	5'UTR	chr11	76044519	76045734	1216	60.8553	26.3158	2.85503e-17
U6	5'UTR	chr6	29613053	29613869	817	106.487	51.4076	3.59025e-16
PLUNC	5'UTR	chr17	38674406	38675314	909	68.2068	28.6029	1.1376e-15
TTN	5'UTR	chr15	79454422	79455052	631	83.9937	34.8653	9.23166e-14
LDB3	5'UTR	chr14	91425184	91426124	941	60.5739	26.5675	3.37514e-13
SLAMF9	5'UTR	chr4	94051451	94052427	977	45.0358	21.4944	3.90607e-09
RPUSD1	5'UTR	chr3	35669067	35671099	2033	25.578	55.091	1.28201e-26
GPT	5'UTR	chr4	416886	417984	1099	17.2884	46.4058	6.00414e-18
ENSSSCG00000012895	5'UTR	chr2	3298648	3300531	1884	11.1465	25.4777	1.49429e-13
USP30	CDS	chr14	42069286	42069731	446	170.404	33.6323	3.28345e-42
ENSSSCG00000009198	CDS	chr8	108083419	108083952	534	117.978	16.8539	4.9778e-42
NBEA	CDS	chr11	11123799	11125712	1914	34.4828	6.26959	1.56973e-38
ENSSSCG00000004738	CDS	chr1	135892928	135893598	671	132.638	37.2578	1.04058e-36
ANK2	CDS	chr8	94081026	94081566	541	170.055	53.6044	1.45612e-33
CLTC	CDS	chr12	34041134	34041666	533	206.379	76.9231	5.19343e-32
NR6A1	CDS	chr1	280136174	280136900	727	132.05	45.392	2.07435e-31
CLSPN	CDS	chr6	62262903	62263558	656	181.402	73.1707	1.70008e-30
PDS5B	CDS	chr11	8906770	8907597	828	119.565	43.4783	7.45182e-30
IL7R	CDS	chr16	18658434	18659348	915	96.1749	32.7869	3.80203e-29
PDK3	CDS	chrX	19456661	19457671	1011	156.281	75.1731	1.74393e-28
ENSSSCG00000011022	CDS	chr10	39655732	39656440	709	101.551	31.0296	1.84405e-27
THSD7A	CDS	chr9	76017610	76018231	622	98.0707	25.7235	2.17386e-27
MTHFD1	CDS	chr7	96844879	96845441	563	122.558	37.3002	1.55316e-26
DLC1	CDS	chr17	734088	734569	482	197.095	76.7635	5.33705e-26
KIAA1731	CDS	chr9	26506671	26507284	614	169.381	71.6612	1.09483e-24
NRAP	CDS	chr14	129860137	129861048	912	101.974	40.5702	1.50199e-24
LAMA3	CDS	chr6	74018911	74019543	633	107.425	34.7551	1.77835e-24
TM4SF1	CDS	chr13	72913277	72914145	869	102.417	40.2762	3.73976e-24
IL17RD	CDS	chr13	32682841	32683385	545	222.018	102.752	5.24432e-24
CNOT1	CDS	chr6	19258506	19259221	716	71.2291	18.1564	8.07631e-24
UGGT2	CDS	chr11	66242192	66242823	632	113.924	39.557	1.96794e-23
GEMIN5	CDS	chr16	65645736	65646672	937	74.7065	25.6137	2.7569e-23
GKN2	CDS	chr3	67517765	67518610	846	107.565	43.7352	2.88903e-23
TNFSF11	CDS	chr11	23446822	23447371	550	181.818	78.1818	4.19254e-23
SORL1	CDS	chr9	47173030	47174161	1132	86.5724	37.1025	6.99021e-23
TYK2	CDS	chr2	53134548	53135588	1041	52.8338	15.3698	1.76733e-22
CNKSR3	CDS	chr1	13097807	13098592	786	91.6031	33.0789	1.94378e-22
ENSSSCG00000004849	CDS	chr1	151955251	151956608	1358	41.2371	12.5184	7.17746e-22
XPNPEP2	CDS	chrX	104500736	104501572	837	66.9056	20.3106	7.17746e-22
C4orf17	CDS	chr8	103586363	103586995	633	96.3665	31.5956	8.56377e-22
ENSSSCG00000004428	CDS	chr1	82193287	82194142	856	58.4112	16.3551	1.6301e-21
ETNK2	CDS	chr9	62311133	62312431	1299	67.7444	28.4834	2.61701e-21
KIAA2018	CDS	chr13	109231208	109232644	1437	65.4141	28.5317	2.61745e-21
TMEM26	CDS	chr14	67531246	67532371	1126	48.8455	15.0977	4.96291e-21
ABRA	CDS	chr4	30787373	30788296	924	57.3593	17.316	6.06321e-21
COL23A1	CDS	chr2	69299790	69300696	907	80.4851	30.871	7.96062e-21
NARS2	CDS	chr9	12843422	12844339	918	55.5556	16.3399	1.0623e-20
ENSSSCG00000003953	CDS	chr6	120395869	120396736	868	110.599	49.5392	1.41181e-20
TBX5	CDS	chr14	38179617	38180590	974	62.6283	21.5606	1.76642e-20
MBD4	CDS	chr13	57211729	57212587	859	116.414	53.5506	1.96354e-20
ENSSSCG00000015749	CDS	chr15	32017779	32018391	613	153.344	68.5155	2.40896e-20
NHLRC2	CDS	chr14	130069345	130069915	571	115.587	42.0315	2.50852e-20
ASB5	CDS	chr15	35712418	35713769	1352	65.0888	28.1065	2.65934e-20
CELF5	CDS	chr2	47798847	47800194	1348	65.2819	28.1899	2.65934e-20
LDHB_PIG	CDS	chr5	49826485	49827159	675	80	25.1852	3.374e-20
CCDC113	CDS	chr6	19510991	19511611	621	99.839	35.4267	5.31515e-20
ENSSSCG00000009214	CDS	chr8	112357189	112358124	936	74.7863	28.8462	6.74182e-20
NAPB	CDS	chr17	31858708	31860020	1313	51.0282	19.0404	6.79779e-20
SLC16A1	CDS	chr4	111901970	111903008	1039	64.4851	24.0616	6.79779e-20
PTPN14	CDS	chr9	121691820	121692477	658	86.6261	28.8754	8.76978e-20
ANO6	CDS	chr5	72250680	72251291	612	106.209	39.2157	1.02087e-19
ENSSSCG00000010950	CDS	chr10	27027832	27028623	792	137.626	66.9192	1.07702e-19
PDE3A	CDS	chr5	50460458	50461573	1116	83.3333	37.6344	1.08122e-19
PKP4	CDS	chr15	61112022	61113005	984	97.561	44.7154	1.19534e-19
TBC1D9B	CDS	chr2	68033182	68034389	1208	65.3974	27.3179	1.29694e-19
PTPN4	CDS	chr15	29690070	29690855	786	73.7913	25.4453	1.52621e-19
ENSSSCG00000008356	CDS	chr3	69569043	69570295	1253	60.6544	24.7406	1.53339e-19
ENSSSCG00000016937	CDS	chr16	38992856	38993481	626	175.719	86.262	1.84642e-19
CYP7A1	CDS	chr4	77193221	77193814	594	124.579	50.5051	2.47423e-19
CDKN2D	CDS	chr2	52951052	52951834	783	65.1341	20.4342	2.88818e-19
ENSSSCG00000008592	CDS	chr3	106940413	106941290	878	69.4761	25.0569	3.16674e-19
ENSSSCG00000005380	CDS	chr1	252373113	252374363	1251	44.7642	15.1878	3.8307e-19
TGFBR1	CDS	chr1	252481354	252482362	1009	66.4024	25.7681	5.70691e-19
ENSSSCG00000017568	CDS	chr12	24260752	24261609	858	78.0886	30.303	5.70691e-19
EIF2C1	CDS	chr6	62389361	62390214	854	78.4543	30.445	5.70691e-19
ADAM9	CDS	chr15	44899226	44900293	1068	58.0524	21.5356	8.75124e-19
ACTA2	CDS	chr14	105767120	105767960	841	67.7765	23.7812	9.3925e-19
PARN	CDS	chr3	26274055	26275348	1294	64.915	28.5935	9.75956e-19
C1orf101	CDS	chr10	16925974	16927401	1428	51.1204	21.0084	1.26158e-18
FEM1B	CDS	chr1	173449435	173450949	1515	52.1452	22.4422	1.35388e-18
GABRQ	CDS	chrX	122021759	122022529	771	88.1971	35.0195	1.39888e-18
C8orf80	CDS	chr14	11825358	11826397	1040	62.5	24.0385	1.49365e-18
CELF1	CDS	chr2	13154261	13155874	1614	37.1747	13.6307	1.85224e-18
NNAT	CDS	chr17	42975086	42976591	1506	47.1448	19.2563	2.0456e-18
NTN3	CDS	chr3	36786493	36787613	1121	49.0633	16.9492	2.37852e-18
PTPN18	CDS	chr15	29039156	29040093	938	85.2878	37.3134	2.79166e-18
MCM9	CDS	chr1	44987910	44988682	773	68.564	23.2859	3.31591e-18
ENSSSCG00000000645	CDS	chr5	58419540	58420180	641	87.3635	31.2012	3.96437e-18
KIAA1328	CDS	chr6	84113469	84114448	980	57.1429	20.4082	3.96437e-18
P2RY1	CDS	chr13	75250977	75251710	734	94.0054	38.1471	4.57783e-18
SLC25A17	CDS	chr5	3910386	3912525	2140	32.243	13.0841	4.57783e-18
TARBP1	CDS	chr14	57871901	57873216	1316	54.7112	22.7964	6.31803e-18
BZW1	CDS	chr15	98222936	98224339	1404	55.5556	24.2165	6.40776e-18
RNF130	CDS	chr2	67970597	67971741	1145	44.5415	14.8472	6.5593e-18
TSPAN3	CDS	chr7	62457150	62458312	1163	57.6096	23.2158	7.35071e-18
DTNB	CDS	chr3	105885622	105887018	1397	57.9814	25.7695	7.5984e-18
NFL_PIG	CDS	chr14	9152209	9153047	839	89.3921	38.1406	8.18882e-18
ENSSSCG00000014957	CDS	chr9	27003310	27004418	1109	88.3679	43.2822	1.41697e-17
TMEM131	CDS	chr3	51748459	51749456	998	54.1082	19.0381	1.44831e-17
SLC7A14	CDS	chr13	83181614	83182612	999	52.0521	18.018	2.06101e-17
RPGR	CDS	chrX	33720969	33721837	869	63.2911	23.015	2.35613e-17
SH2D4B	CDS	chr14	85941751	85942760	1010	59.4059	22.7723	2.75801e-17
TNFSF13B	CDS	chr11	76044519	76045734	1216	60.8553	26.3158	2.85503e-17
WDR33	CDS	chr15	55707793	55708344	552	157.609	74.2754	4.90373e-17
DEDD2	CDS	chr6	34393314	34395360	2047	43.9668	21.0064	5.00381e-17
LRRTM3	CDS	chr14	73309928	73311050	1123	42.7427	14.2476	5.68483e-17
C6orf142	CDS	chr7	31077438	31078789	1352	35.503	11.8343	5.68483e-17
ENSSSCG00000004832	CDS	chr1	149383996	149384726	731	76.6074	28.7278	6.44086e-17
TXNDC3	CDS	chr9	101227731	101228646	916	61.1354	22.9258	6.44086e-17
GBF1	CDS	chr14	118342262	118343331	1070	42.9907	14.0187	7.58708e-17
CCDC28B	CDS	chr6	60933388	60934102	715	93.7063	39.1608	8.46685e-17
FTO	CDS	chr6	21816061	21817615	1555	61.0932	30.2251	9.88251e-17
GFM2	CDS	chr2	72720670	72721644	975	55.3846	20.5128	1.37187e-16
MAD2L2	CDS	chr6	48612732	48613655	924	70.3463	29.2208	1.38759e-16
NOX3	CDS	chr1	12608109	12608810	702	131.054	64.1026	1.50679e-16
SGPL1	CDS	chr14	76909632	76910311	680	126.471	60.2941	1.53811e-16
KDM6A	CDS	chrX	40033381	40034184	804	110.697	53.4826	1.54172e-16
RGL1	CDS	chr9	117508553	117510981	2429	25.5249	10.2923	1.61674e-16
ENSSSCG00000012360	CDS	chrX	49577356	49577979	624	99.359	40.0641	1.61674e-16
CSGALNACT2	CDS	chr14	63778901	63779435	535	138.318	61.6822	1.71399e-16
FER	CDS	chr2	102692539	102693203	665	85.7143	33.0827	2.34541e-16
CATSPER1	CDS	chr2	4687654	4688405	752	83.7766	34.5745	3.12907e-16
SETDB1	CDS	chr4	102217685	102218688	1004	59.761	23.9044	3.60591e-16
ATP11B	CDS	chr13	91902266	91903198	933	58.9496	22.508	3.62268e-16
ADAM18	CDS	chr17	9727229	9727812	584	133.562	61.6438	4.94625e-16
SYNCRIP	CDS	chr1	57021625	57022663	1039	48.1232	17.3244	5.24199e-16
CCT4	CDS	chr3	73494835	73495895	1061	47.1254	16.9651	5.24199e-16
OTUD7B	CDS	chr4	103101169	103101829	661	75.643	27.2315	5.24199e-16
MYBPC1	CDS	chr5	77938654	77939896	1243	42.6388	16.0901	5.5301e-16
ADAM28	CDS	chr14	8472606	8473464	859	84.9825	38.4168	7.76057e-16
MERTK	CDS	chr3	39833698	39835103	1406	47.6529	20.6259	8.75419e-16
Q9GKJ3_PIG	CDS	chr13	102840814	102841940	1127	70.0976	32.8305	9.10856e-16
WDFY4	CDS	chr14	93211923	93212824	902	53.2151	18.847	1.08905e-15
DEF6	CDS	chr7	35727836	35728880	1045	82.2967	40.1914	1.09397e-15
TLN2	CDS	chr1	112601395	112603207	1813	32.5427	13.2377	1.34489e-15
IARS2	CDS	chr10	9744757	9746015	1259	58.7768	27.0056	1.48278e-15
PSMD1	CDS	chr15	124366146	124368278	2133	34.6929	15.94	1.48278e-15
ENSSSCG00000011781	CDS	chr13	92333819	92334672	854	101.874	50.3513	2.4453e-15
ENSSSCG00000017060	CDS	chr16	63877130	63877899	770	74.026	29.8701	3.01268e-15
ANO4	CDS	chr5	78894565	78895255	691	70.9117	26.0492	3.06791e-15
CEP350	CDS	chr9	114193577	114194838	1262	38.8273	14.2631	3.06791e-15
BMP5	CDS	chr7	29843343	29844064	722	72.0222	27.7008	3.09619e-15
PRPF8	CDS	chr12	45328318	45329429	1112	56.6547	24.2806	3.36093e-15
ENSSSCG00000013114	CDS	chr2	9503308	9504396	1089	71.6253	33.9761	3.825e-15
FAM45A	CDS	chr14	135017657	135019073	1417	42.343	17.6429	4.16011e-15
RND3	CDS	chr15	8843538	8844556	1019	83.4151	41.2169	4.33233e-15
LEPREL1	CDS	chr13	96222221	96223347	1127	72.7595	35.4925	4.49997e-15
EIF4ENIF1	CDS	chr14	49043219	49044134	916	79.6943	37.1179	6.43425e-15
CLDN7	CDS	chr12	49741857	49742724	868	87.5576	41.4747	6.70169e-15
ENSSSCG00000008825	CDS	chr8	32910937	32911515	579	131.261	62.1762	6.70169e-15
RHOBTB1	CDS	chr14	66996857	66998791	1935	40.8269	19.6382	6.75373e-15
RHOV	CDS	chr1	136935425	136936288	864	77.5463	34.7222	8.15414e-15
SCN8A	CDS	chr5	15794709	15795356	648	78.7037	30.8642	1.69389e-14
ADAM9	CDS	chr15	44886889	44888190	1302	41.4747	16.8971	2.51143e-14
ANK3	CDS	chr14	66293811	66295225	1415	42.4028	18.3746	2.69798e-14
SCN1A	CDS	chr15	68078585	68079112	528	136.364	64.3939	2.73556e-14
ENTHD1	CDS	chr5	4782637	4783557	921	68.4039	30.4017	3.22659e-14
NMBR	CDS	chr1	24224746	24225404	659	86.4947	36.4188	3.39543e-14
NR2E1	CDS	chr1	77856077	77856736	660	100	45.4545	3.65232e-14
GSC2	CDS	chr14	52069220	52070357	1138	45.6942	18.4534	4.05257e-14
VAMP2	CDS	chr12	50606957	50607727	771	63.5538	24.6433	4.46304e-14
C3orf15	CDS	chr13	105309565	105311092	1528	35.9948	15.0524	5.61565e-14
PPM1D	CDS	chr12	35534543	35535493	951	52.5762	21.0305	6.48341e-14
ADAMTSL3	CDS	chr7	57092621	57093513	893	55.991	22.3964	6.48341e-14
DDX50	CDS	chr14	75173218	75174174	957	70.0104	32.3929	6.86606e-14
SAMD4A	CDS	chr1	192654010	192654929	920	63.0435	27.1739	7.17167e-14
ENSSSCG00000015929	CDS	chr15	71123119	71124506	1388	41.7867	18.0115	7.17167e-14
ENSSSCG00000011022	CDS	chr10	39618544	39620501	1958	36.2615	17.3647	8.57677e-14
PREX2	CDS	chr4	69419012	69420183	1172	45.2218	18.7713	9.23166e-14
SLC12A2	CDS	chr2	118756233	118757055	823	71.6889	31.5917	9.3335e-14
SLC35B3	CDS	chr7	5732226	5733177	952	61.9748	27.3109	9.3335e-14
LDB3	CDS	chr14	91447079	91447984	906	61.8102	26.4901	1.20361e-13
PREPL	CDS	chr3	89522554	89523520	967	57.9111	24.819	1.20361e-13
CRYM	CDS	chr3	22419682	22420647	966	52.795	21.7391	2.08799e-13
PRKD3	CDS	chr3	96092801	96093795	995	51.2563	21.1055	2.08799e-13
TRPA1	CDS	chr4	65667440	65668421	982	51.9348	21.3849	2.08799e-13
ANK2	CDS	chr8	94041918	94042807	890	57.3034	23.5955	2.08799e-13
MAP3K7	CDS	chr1	61631295	61632282	988	43.5223	16.1943	2.29682e-13
OXCT1	CDS	chr16	24006313	24007037	725	66.2069	26.2069	2.39477e-13
ATP2C1	CDS	chr13	1301934	1302930	997	54.1625	23.0692	2.75859e-13
ATP11C	CDS	chrX	112431210	112432304	1095	49.3151	21.0046	2.75859e-13
EPB41L2	CDS	chr1	33777934	33778868	935	67.3797	31.016	2.77965e-13
SERPINA11	CDS	chr7	124285277	124286473	1197	52.6316	24.2272	2.77965e-13
LDB3	CDS	chr14	91425184	91426124	941	60.5739	26.5675	3.37514e-13
SMAGP	CDS	chr5	15401816	15402765	950	60	26.3158	3.37514e-13
SIM1	CDS	chr1	70627094	70627905	812	60.3448	24.6305	3.39349e-13
PECA1_PIG	CDS	chr12	12268759	12270557	1799	28.9049	12.229	4.5951e-13
ANP32E	CDS	chr4	102809385	102810149	765	67.9739	28.7582	4.5951e-13
TM9SF4	CDS	chr17	38004112	38005353	1242	49.1143	22.5443	4.81997e-13
DCAF13	CDS	chr4	34070087	34071049	963	63.3437	29.0758	4.81997e-13
FZD4	CDS	chr9	20877668	20879351	1684	36.2233	16.6271	4.81997e-13
SYNE2	CDS	chr1	203000045	203000823	779	82.1566	38.5109	5.13243e-13
DNAJC14	CDS	chr5	20218152	20219114	963	57.1132	24.9221	5.72732e-13
PSD3	CDS	chr17	12367059	12368066	1008	43.6508	16.8651	5.95811e-13
PAIP1	CDS	chr16	25281798	25284003	2206	30.825	14.9592	6.19629e-13
ARID3B	CDS	chr7	64505021	64506369	1349	50.4077	24.4626	6.19629e-13
INTS10	CDS	chr17	8452296	8454453	2158	27.3401	12.5116	8.34142e-13
TET2	CDS	chr8	99972147	99973015	869	67.8941	31.0702	8.34142e-13
NFAT5	CDS	chr6	12253161	12254077	917	67.6118	31.6249	8.96591e-13
TBC1D19	CDS	chr8	16323428	16324451	1024	54.6875	24.4141	1.14485e-12
BAHD1	CDS	chr1	137320294	137321288	995	69.3467	34.1709	1.40453e-12
EIF2C1	CDS	chr6	62365973	62367174	1202	57.4043	28.2862	1.40453e-12
C5orf4	CDS	chr16	65729079	65730972	1894	30.095	13.7276	1.94257e-12
ENSSSCG00000003726	CDS	chr6	79817066	79817639	574	99.3031	45.2962	1.94257e-12
KIAA1109	CDS	chr8	87244798	87245544	747	76.3052	34.8059	1.94257e-12
ENSSSCG00000014708	CDS	chr9	3751098	3752160	1063	53.6218	24.4591	1.94257e-12
TBC1D8B	CDS	chrX	85282330	85283153	824	69.1748	31.5534	1.94257e-12
ITIH3	CDS	chr13	29521261	29521993	733	81.8554	38.1992	2.09404e-12
ANK3	CDS	chr14	66195939	66196785	847	70.8383	33.0579	2.09404e-12
C2orf65	CDS	chr3	62854298	62855025	728	82.4176	38.4615	2.09404e-12
ACCN5	CDS	chr8	38783982	38784673	692	86.7052	40.4624	2.09404e-12
RIMS1	CDS	chr1	54691832	54692611	780	84.6154	41.0256	2.13815e-12
SLC26A7	CDS	chr4	46122898	46123519	622	81.9936	35.3698	2.22909e-12
CD5L	CDS	chr4	96038442	96039419	978	52.1472	22.4949	2.22909e-12
MMS19	CDS	chr14	113705027	113706003	977	55.2712	24.565	2.65733e-12
ENSSSCG00000001231	CDS	chr7	24497877	24498558	682	79.1789	35.1906	2.65733e-12
C6orf191	CDS	chr1	34763267	34764350	1084	53.5055	24.9077	3.65268e-12
FBXO34	CDS	chr1	193268983	193269664	682	85.044	39.5894	3.65268e-12
HSD17B13	CDS	chr8	113139304	113140292	989	52.5784	23.2558	4.54176e-12
CPD	CDS	chr12	44455176	44456213	1038	44.316	18.3044	4.60934e-12
RIPK3	CDS	chr7	81293825	81294760	936	58.7607	26.7094	5.15079e-12
WNK4	CDS	chr12	17658479	17659447	969	57.7915	26.8318	6.3608e-12
PNPO	CDS	chr12	21640311	21641460	1150	56.5217	27.8261	6.47139e-12
MKKS	CDS	chr17	19319481	19320371	891	72.9517	35.9147	6.47139e-12
SNRPC	CDS	chr7	35179724	35180559	836	77.7512	38.2775	6.47139e-12
CH25H	CDS	chr14	106023089	106024039	951	65.1945	31.5457	6.68522e-12
KIAA0355	CDS	chr6	29402679	29403428	750	82.6667	40	6.68522e-12
ENSSSCG00000001958	CDS	chr7	70843480	70844358	879	56.8828	25.0284	7.73426e-12
ATP2B2	CDS	chr13	55832882	55833502	621	85.3462	38.6473	8.90118e-12
ENSSSCG00000006071	CDS	chr4	37578517	37579551	1035	51.2077	23.1884	8.90118e-12
PDE7B	CDS	chr1	29458762	29460013	1252	50.3195	24.7604	1.51317e-11
HERC1	CDS	chr1	111691325	111692255	931	67.6692	33.2975	1.51317e-11
SCEL	CDS	chr11	48634299	48635741	1443	43.659	21.483	1.51317e-11
ALDH7A1	CDS	chr2	117403414	117405347	1934	32.575	16.029	1.51317e-11
VAMP5	CDS	chr3	54045047	54045957	911	69.1548	34.0285	1.51317e-11
ECT2L	CDS	chr1	26922609	26923689	1081	52.729	24.9769	1.55922e-11
NUSAP1	CDS	chr1	136435297	136436283	987	61.8034	30.3951	2.68824e-11
PHLPP1	CDS	chr1	165725845	165726822	978	62.3722	30.6748	2.68824e-11
MGEA5	CDS	chr14	117693996	117694774	779	78.3055	38.5109	2.68824e-11
Q95286_PIG	CDS	chr7	22390561	22391275	715	85.3147	41.958	2.68824e-11
POU2F1	CDS	chr4	86904935	86905662	728	67.3077	30.2198	3.57185e-11
SFMBT1	CDS	chr13	29644250	29645117	868	67.9724	33.4101	4.77434e-11
ULK4	CDS	chr13	21492395	21493308	914	61.2691	29.5405	4.88534e-11
BCL6	CDS	chr13	94777004	94779293	2290	20.524	9.17031	6.13118e-11
PRPS1	CDS	chrX	86172123	86173473	1351	39.2302	18.5048	7.21678e-11
MRO	CDS	chr1	103569323	103570263	941	57.3858	27.6302	1.14547e-10
WNT2B	CDS	chr4	112359606	112360516	911	59.2755	28.5401	1.14547e-10
ELOVL3	CDS	chr14	118209510	118210206	697	68.8666	31.5638	1.60241e-10
ZAR1	CDS	chr8	32901211	32902110	900	53.3333	24.4444	1.60241e-10
SLC22A4	CDS	chr2	122410303	122411150	848	54.2453	24.7642	2.78153e-10
HMGN3	CDS	chr1	91846065	91846949	885	55.3672	25.9887	2.97146e-10
TRMT6	CDS	chr17	13920407	13921174	768	63.8021	29.9479	2.97146e-10
SVEP1	CDS	chr1	264120682	264121608	927	57.1737	28.0475	3.52877e-10
ABCB11	CDS	chr15	70933184	70934338	1155	37.2294	16.4502	3.80788e-10
KIF20B	CDS	chr14	106427904	106429071	1168	40.2397	18.8356	5.20993e-10
PLEKHA4	CDS	chr6	37542585	37543553	969	48.5036	22.7038	5.20993e-10
RFX4	CDS	chr5	11838733	11839906	1174	42.5894	20.4429	5.32066e-10
TRAK2	CDS	chr15	98683636	98684449	814	62.6536	30.7125	1.21733e-09
FAM178B	CDS	chr3	51975010	51976049	1040	49.0385	24.0385	1.21733e-09
CD48	CDS	chr4	93286114	93287320	1207	35.6255	16.57	2.14065e-09
ROBO2	CDS	chr13	127486405	127487198	794	59.194	28.9673	3.8582e-09
SLAMF9	CDS	chr4	94051451	94052427	977	45.0358	21.4944	3.90607e-09
LYST	CDS	chr14	56785962	56787282	1321	177.139	392.884	3.85891e-124
STK31	CDS	chr18	47305235	47306548	1314	118.721	243.531	1.68508e-66
MYBBP1A	CDS	chr12	47742808	47744145	1338	62.0329	145.74	1.91639e-52
MAST4	CDS	chr16	43029068	43030375	1308	42.0489	110.092	4.29233e-46
C19orf57	CDS	chr2	56910009	56910828	820	114.634	237.805	4.95916e-42
TMEM104	CDS	chr12	4628083	4630913	2831	29.3183	60.7559	3.528e-37
CHDH	CDS	chr13	30159818	30160919	1102	41.7423	107.078	5.46182e-37
GPR44	CDS	chr2	9254739	9255807	1069	70.159	148.737	3.70635e-36
B7U9B2_PIG	CDS	chr2	48379074	48379706	633	26.8562	109.005	7.60389e-36
BRMS1	CDS	chr2	4225784	4227526	1743	49.9139	100.402	8.8225e-36
ACTL9	CDS	chr2	51819189	51821793	2605	33.3973	67.1785	8.8225e-36
RXRA	CDS	chr1	288837934	288838741	808	42.0792	120.05	2.29875e-35
YEATS2	CDS	chr13	92184730	92185229	500	48	160	6.80618e-35
ENSSSCG00000012737	CDS	chrX	120049789	120051616	1828	40.4814	84.2451	9.33462e-34
SLC45A4	CDS	chr4	1509884	1511222	1339	48.5437	105.302	1.52414e-33
ENSSSCG00000005748	CDS	chr1	289052526	289053262	737	51.5604	135.685	1.15489e-32
CDC42BPA	CDS	chr10	14574323	14574796	474	97.0464	236.287	1.28857e-32
CDT1	CDS	chr6	499616	501855	2240	20.5357	50	1.28857e-32
ENSSSCG00000006274	CDS	chr4	82801172	82802794	1623	25.2619	64.0789	3.65963e-32
PITX2	CDS	chr8	95914934	95916648	1715	23.3236	59.4752	5.38205e-32
ENSSSCG00000016740	CDS	chr18	49118948	49120726	1779	23.6088	58.4598	3.25596e-31
CD151	CDS	chr2	137910	140487	2578	10.8611	31.8076	4.7876e-31
MYO7B	CDS	chr15	55841331	55841931	601	49.9168	141.431	6.92476e-31
Q29346_PIG	CDS	chr1	283413572	283415054	1483	28.9953	70.8024	8.50862e-31
BCL2L10	CDS	chr1	124459922	124461102	1181	46.5707	102.456	8.4957e-30
HNRNPM	CDS	chr2	51756885	51758115	1231	35.7433	85.2965	1.17077e-29
WDR18	CDS	chr2	46257797	46260285	2489	27.3202	55.8457	1.59823e-29
ENSSSCG00000003306	CDS	chr6	41562263	41563310	1048	61.0687	126.908	2.57235e-29
PARD6G	CDS	chr1	290940533	290941661	1129	35.4296	86.8025	5.62371e-29
TSSK6	CDS	chr2	63499448	63501172	1725	17.971	48.6957	6.28568e-29
PDIA4	CDS	chr9	101873335	101875582	2248	23.1317	51.1566	1.14004e-28
NOL4	CDS	chr6	82086238	82087421	1184	13.5135	49.8311	1.5105e-28
LHX6	CDS	chr1	276080093	276080957	865	46.2428	110.983	1.20838e-27
SPTB	CDS	chr7	97298902	97300361	1460	35.6164	77.3973	2.68718e-27
ENSSSCG00000008418	CDS	chr3	83679249	83680640	1392	16.523	49.569	5.20757e-27
FN1	CDS	chr15	110970759	110971680	922	35.7918	91.1063	1.11894e-26
RPUSD1	CDS	chr3	35669067	35671099	2033	25.578	55.091	1.28201e-26
MAPK8IP3	CDS	chr3	35929843	35933050	3208	9.66334	25.2494	1.42471e-26
FBXW5	CDS	chr1	294234180	294235566	1387	36.77	79.3079	2.13618e-26
NFATC1	CDS	chr1	153532850	153534657	1808	32.0796	66.3717	2.23929e-26
ENSSSCG00000011489	CDS	chr13	37394783	37395352	570	33.3333	107.018	6.54792e-26
SLC24A6	CDS	chr14	39119464	39120752	1289	42.6687	89.2164	6.8784e-26
ACAP3	CDS	chr6	42777334	42778318	985	15.2284	54.8223	7.42988e-26
THSD4	CDS	chr1	177236358	177237082	725	42.7586	110.345	8.46413e-26
CBFA2T3	CDS	chr6	406359	408461	2103	14.2653	37.0899	1.74609e-25
PNPLA2	CDS	chr2	149907	152237	2331	9.00901	27.027	5.47552e-25
GPAT2	CDS	chr3	41617604	41618931	1328	22.5904	57.9819	7.25001e-25
RBM7	CDS	chr9	40747737	40748178	442	61.086	162.896	1.83376e-24
NDOR1	CDS	chr1	294443794	294444990	1197	39.2648	84.3776	5.00592e-24
SLCO2A1	CDS	chr13	61554215	61555344	1130	27.4336	68.1416	1.1547e-23
PIGQ	CDS	chr3	35558618	35561034	2417	21.5143	44.2698	1.95475e-23
MSL1	CDS	chr12	19938231	19938744	514	52.5292	136.187	4.67961e-23
TTC7A	CDS	chr3	86879592	86880646	1055	46.4455	96.6825	6.06461e-23
EPHA8	CDS	chr6	55534250	55535445	1196	43.4783	88.6288	8.67263e-23
FAM59B	CDS	chr3	105343820	105346513	2694	17.4462	36.7483	1.08954e-22
ZFP36	CDS	chr14	138676845	138677746	902	14.4124	52.1064	1.1407e-22
CHRNA1	CDS	chr15	75615281	75616528	1248	34.4551	74.5192	1.56621e-22
C6orf105	CDS	chr7	8530047	8530553	507	45.3649	124.26	2.85663e-22
ARMC6	CDS	chr2	63225843	63226580	738	44.7154	105.691	3.44073e-22
TYK2	CDS	chr2	53136979	53137779	801	52.4345	113.608	3.56598e-22
ENSSSCG00000012204	CDS	chrX	26371796	26373546	1751	20.5597	46.8304	5.28052e-22
KIAA0415	CDS	chr3	3276206	3277710	1505	12.6246	37.2093	7.57147e-22
APOA5	CDS	chr9	42975744	42977314	1571	21.0057	49.0134	1.31123e-21
PPP1R16A	CDS	chr4	421382	423170	1789	12.2974	33.5383	3.55623e-21
SRCIN1	CDS	chr12	57229478	57230529	1052	26.616	65.5894	4.34019e-21
LINGO3	CDS	chr2	47232102	47233115	1014	12.8205	44.3787	4.67527e-21
PITX3	CDS	chr14	118212961	118214026	1066	19.6998	54.409	4.84413e-21
ALDH1A3	CDS	chr1	147161483	147162345	863	30.1275	76.4774	5.90862e-21
KCNT1	CDS	chr1	289905135	289908161	3027	11.2322	25.4377	1.58965e-20
UTP18	CDS	chr12	25171884	25172788	905	37.5691	85.0829	1.58965e-20
SHF	CDS	chr1	132312336	132312818	483	49.6894	128.364	1.80363e-20
ECEL1	CDS	chr15	125282459	125284524	2066	20.3291	42.5944	2.71654e-20
ENSSSCG00000005080	CDS	chr1	197516864	197518470	1607	13.0678	35.4698	3.06958e-20
PDGFRB	CDS	chr2	136593810	136596917	3108	12.2265	26.3835	6.19367e-20
ENSSSCG00000010861	CDS	chr10	14480535	14481361	827	21.7654	62.8779	6.37115e-20
BRD1	CDS	chr5	100118387	100121258	2872	9.40111	22.6323	2.89175e-19
RHBDL1	CDS	chr3	35665247	35668471	3225	11.1628	24.186	3.22292e-19
Q95272_PIG	CDS	chr5	7881738	7882319	582	49.8282	116.838	3.25237e-19
SFMBT1	CDS	chr13	29649740	29650488	749	29.3725	76.1015	5.67759e-19
NP_001033094.1	CDS	chr13	104978825	104979356	532	45.1128	112.782	6.17142e-19
AGPAT2	CDS	chr1	294115363	294116629	1267	25.2565	56.8272	6.595e-19
TBCCD1	CDS	chr13	93979039	93979864	826	16.9492	53.2688	1.18114e-18
DHRS4_PIG	CDS	chr7	81593323	81594744	1422	26.0197	54.8523	3.13347e-18
ZNF366	CDS	chr16	46121826	46123966	2141	16.3475	35.0304	4.06975e-18
SMC3	CDS	chr14	126611970	126612725	756	34.3915	82.0106	4.1283e-18
GPT	CDS	chr4	416886	417984	1099	17.2884	46.4058	6.00414e-18
KIAA0415	CDS	chr3	3316223	3319886	3664	10.0983	21.0153	1.06151e-17
ENSSSCG00000015459	CDS	chr9	103228891	103229617	727	50.8941	105.915	1.06151e-17
MYO9A	CDS	chr1	177293007	177293652	646	37.1517	89.7833	1.39192e-17
HMMR	CDS	chr16	57808173	57809489	1317	18.2232	44.0395	1.39192e-17
SMTNL2	CDS	chr12	47837110	47839868	2759	14.498	29.3585	1.50337e-17
JARID2	CDS	chr7	11995937	11997784	1848	13.5281	31.9264	4.88098e-17
NGFR	CDS	chr12	22997753	22999376	1624	19.7044	42.4877	5.65044e-17
STK31	CDS	chr18	47313421	47314171	751	42.6099	91.8775	5.65044e-17
ENSSSCG00000003754	CDS	chr6	88754049	88754724	676	23.6686	66.568	5.8382e-17
C15orf48	CDS	chr1	131954533	131955132	600	55	116.667	7.40056e-17
AFTPH	CDS	chr3	71294947	71296175	1229	19.5281	46.3792	7.64594e-17
ZNF609	CDS	chr1	110536057	110537340	1284	27.2586	56.8536	8.77618e-17
ENSSSCG00000008715	CDS	chr8	3143571	3144779	1209	31.4309	63.689	9.18766e-17
ASTN2	CDS	chr1	270785174	270785725	552	65.2174	134.058	1.11088e-16
TMCO5A	CDS	chr1	140015337	140016018	682	39.5894	89.4428	1.63286e-16
GIT1	CDS	chr12	43465405	43466374	970	27.8351	62.8866	1.63286e-16
FOXP1	CDS	chr13	44453763	44454547	785	24.2038	62.4204	2.21983e-16
ENSSSCG00000003026	CDS	chr6	34342269	34344664	2396	13.773	28.798	3.4462e-16
PTAR1	CDS	chr1	233609021	233610006	986	16.2272	44.6247	3.76508e-16
C10orf79	CDS	chr14	120268542	120269264	723	33.195	77.455	4.1141e-16
MEGF11	CDS	chr1	171146347	171148044	1698	14.7232	33.5689	9.69018e-16
CLDND2	CDS	chr6	39397155	39398400	1246	26.4848	54.5746	1.57343e-15
ENSSSCG00000010720	CDS	chr14	138941555	138942122	568	54.5775	114.437	2.86016e-15
ENSSSCG00000004270	CDS	chr1	51597653	51598904	1252	21.5655	47.1246	4.0796e-15
EXOC3L	CDS	chr6	13363755	13365149	1395	21.5054	45.1613	4.85693e-15
ENSSSCG00000013994	CDS	chr2	66803049	66804166	1118	22.3614	50.0894	4.94639e-15
SCN9A	CDS	chr15	68276100	68276738	639	32.8638	78.2473	5.23999e-15
DCAF13	CDS	chr4	34045146	34045840	695	47.482	96.4029	7.03921e-15
ENSSSCG00000016203	CDS	chr15	114040978	114041841	864	32.4074	69.4444	8.59982e-15
CHD1	CDS	chr2	94276954	94277719	766	35.248	75.718	1.44255e-14
FUT4	CDS	chr9	27019140	27020250	1111	25.2025	53.1053	4.04402e-14
POLN	CDS	chr8	501076	501823	748	34.7594	74.8663	5.24612e-14
ANKDD1A	CDS	chr1	110265282	110265846	565	42.4779	93.8053	5.61565e-14
CLDN18	CDS	chr13	64633900	64634484	585	34.188	80.3419	1.04622e-13
ENSSSCG00000012895	CDS	chr2	3298648	3300531	1884	11.1465	25.4777	1.49429e-13
RNF217	CDS	chr1	39401350	39402415	1066	17.8236	42.2139	1.65031e-13
ATRIP	CDS	chr13	26084450	26085431	982	19.3483	45.8248	1.65031e-13
GLB1L2	CDS	chr9	59254823	59255902	1080	24.0741	50.9259	2.48085e-13
CHD1	CDS	chr2	94255262	94255872	611	39.2799	85.1064	2.75859e-13
CWH43	CDS	chr8	33493802	33494778	977	27.6356	57.3183	3.18037e-13
TBX19	CDS	chr4	85968921	85969835	915	19.6721	46.9945	3.62121e-13
ENSSSCG00000011780	CDS	chr13	92309082	92309972	891	28.0584	59.4837	5.72732e-13
CACNB1	CDS	chr12	21098443	21099281	839	27.4136	59.5948	7.3446e-13
APC	CDS	chr2	105725543	105726459	917	26.1723	55.6161	9.68026e-13
SDCCAG1	CDS	chr1	188048969	188050120	1152	22.5694	46.0069	5.15079e-12
ZFP30	CDS	chr6	31952627	31953517	891	29.1807	59.4837	5.15079e-12
ANK2	CDS	chr8	94005856	94007342	1487	12.7774	28.2448	2.34414e-11
TAF2	CDS	chr4	18898402	18899164	763	28.8336	58.9777	1.28699e-10
USP30	Intron	chr14	42069286	42069731	446	170.404	33.6323	3.28345e-42
ALPK2	Intron	chr1	169197116	169197868	753	108.898	23.9044	5.58274e-42
DNAJC6	Intron	chr6	103641873	103642378	506	148.221	29.6443	3.01971e-41
ENSSSCG00000003863	Intron	chr6	113812630	113813243	614	123.779	26.0586	2.49245e-40
ENSSSCG00000016761	Intron	chr18	51100882	51101625	744	196.237	76.6129	5.60975e-39
ENSSSCG00000009230	Intron	chr8	115101981	115102623	643	169.518	54.4323	1.38669e-38
NBEA	Intron	chr11	11123799	11125712	1914	34.4828	6.26959	1.56973e-38
ABLIM1	Intron	chr14	130743221	130744222	1002	67.8643	13.9721	5.42491e-37
ENSSSCG00000004738	Intron	chr1	135892928	135893598	671	132.638	37.2578	1.04058e-36
GLMN	Intron	chr4	128972443	128972980	538	217.472	78.0669	1.11287e-35
ENSSSCG00000003080	Intron	chr6	35669573	35670242	670	217.91	91.0448	6.76244e-35
FBN2	Intron	chr2	118945835	118946269	435	241.379	82.7586	3.3144e-34
ANK2	Intron	chr8	94081026	94081566	541	170.055	53.6044	1.45612e-33
SLC39A9	Intron	chr7	101521833	101522708	876	157.534	65.0685	1.46236e-33
GRIN3A	Intron	chr1	255058624	255059489	866	62.3557	10.3926	1.47592e-33
VIPR1	Intron	chr13	21886409	21886960	552	101.449	18.1159	1.71225e-33
CACNA1E	Intron	chr9	115640573	115641506	934	56.7452	9.63597	9.24636e-33
HM13	Intron	chr17	37285057	37285908	852	56.338	8.21596	3.36377e-32
LASS3	Intron	chr1	146767234	146768109	876	52.5114	6.84932	3.73907e-32
CLTC	Intron	chr12	34041134	34041666	533	206.379	76.9231	5.19343e-32
B5M6R3_PIG	Intron	chr15	116436176	116436718	543	263.352	114.18	5.58601e-32
ARHGDIB	Intron	chr5	54890528	54891128	601	138.103	41.5973	6.46281e-32
PDGFC	Intron	chr8	39644120	39644674	555	149.55	45.045	6.46281e-32
PARP6	Intron	chr7	66360828	66361643	816	88.2353	23.2843	1.1167e-31
ENSSSCG00000004832	Intron	chr1	149327909	149328404	496	256.048	104.839	1.1295e-31
PRPF40A	Intron	chr15	56457640	56458155	516	180.233	60.0775	1.62699e-31
ADAMTS12	Intron	chr16	16950488	16951152	665	144.361	49.6241	2.07435e-31
MAPRE2	Intron	chr6	82624740	82625554	815	123.926	44.1718	2.16362e-31
PACSIN2	Intron	chr5	2563353	2564178	826	145.278	58.1114	4.5643e-31
USP9X	Intron	chrX	36400207	36400870	664	131.024	42.1687	5.45746e-31
ENSSSCG00000009337	Intron	chr11	8115809	8116643	835	85.0299	22.7545	5.71562e-31
MAPK10	Intron	chr8	113930241	113930932	692	132.948	44.7977	7.10373e-31
CCDC157	Intron	chr14	48151674	48152182	509	192.534	68.7623	1.84845e-30
IFRD1	Intron	chr18	31957200	31958066	867	99.1926	32.2953	2.45477e-30
MED13L	Intron	chr14	36602543	36603252	710	130.986	45.0704	3.19838e-30
IRS1	Intron	chr15	120880740	120881700	961	80.1249	23.9334	4.51693e-30
ADAM22	Intron	chr9	63852583	63853088	506	152.174	45.4545	4.51693e-30
ENSSSCG00000003879	Intron	chr6	116107291	116107834	544	117.647	29.4118	6.55703e-30
LMBRD1	Intron	chr1	52405919	52406554	636	103.774	26.7296	6.82504e-30
UACA	Intron	chr1	176153000	176153759	760	111.842	36.8421	1.59124e-29
EIF3H	Intron	chr4	21828719	21829350	632	134.494	44.3038	1.59124e-29
SPEF2	Intron	chr16	18658434	18659348	915	96.1749	32.7869	3.80203e-29
SHC3	Intron	chr14	859652	860509	858	57.1096	10.4895	5.27205e-29
MED17	Intron	chr9	26569673	26570491	819	175.824	80.5861	6.72831e-29
FAM102B	Intron	chr4	116331335	116332185	851	51.7039	8.22562	1.49532e-28
PDK3	Intron	chrX	19456661	19457671	1011	156.281	75.1731	1.74393e-28
ACTA2	Intron	chr14	105778600	105779727	1128	53.1915	13.2979	4.01787e-28
FAM188A	Intron	chr10	43962309	43963103	795	86.7925	25.1572	5.36635e-28
WSB2	Intron	chr14	34844438	34845125	688	75.5814	15.9884	6.96073e-28
ABCA12	Intron	chr15	110407713	110408606	894	107.383	40.2685	9.77283e-28
KATNA1	Intron	chr1	17275913	17277010	1098	61.02	17.3042	1.20876e-27
ENSSSCG00000002937	Intron	chr6	31711088	31711975	888	157.658	73.1982	1.61305e-27
ENSSSCG00000011022	Intron	chr10	39655732	39656440	709	101.551	31.0296	1.84405e-27
DCDC5	Intron	chr2	27747080	27747648	569	103.691	26.362	2.13097e-27
C7	Intron	chr16	23249883	23250712	830	96.3855	32.5301	3.82704e-27
STAG1	Intron	chr13	63475427	63476050	624	81.7308	17.6282	6.17952e-27
VPS13C	Intron	chr1	113369801	113370669	869	84.0046	26.4672	6.8884e-27
ENSSSCG00000007735	Intron	chr3	14598151	14598612	462	168.831	56.2771	7.48013e-27
LRRC16A	Intron	chr7	21489976	21490570	595	183.193	75.6303	7.70048e-27
TSGA14	Intron	chr18	16645354	16646108	755	84.7682	23.8411	9.89604e-27
MTHFD1	Intron	chr7	96844879	96845441	563	122.558	37.3002	1.55316e-26
SLC10A7	Intron	chr8	70995506	70996243	738	93.4959	28.4553	1.55316e-26
TNKS2	Intron	chr14	108567388	108567861	474	160.338	52.7426	1.84177e-26
FNIP2	Intron	chr8	41294830	41295584	755	135.099	54.3046	1.96148e-26
ARPC2	Intron	chr15	113506423	113507249	827	65.2963	15.7195	2.24624e-26
FKBP10	Intron	chr12	18656817	18657361	545	144.954	49.5413	2.39951e-26
EIF4G3	Intron	chr6	54630040	54630687	648	80.2469	18.5185	4.30586e-26
TCF4	Intron	chr1	107726400	107727317	918	112.2	45.7516	4.52475e-26
FBXW4	Intron	chr14	117520262	117520982	721	99.8613	31.9001	4.59748e-26
SGMS1	Intron	chr14	103853739	103854793	1055	66.3507	20.8531	5.85451e-26
ENSSSCG00000003397	Intron	chr6	47443090	47443944	855	102.924	38.5965	1.06113e-25
CHD5	Intron	chr6	45627856	45628905	1050	50.4762	12.381	1.21943e-25
ENSSSCG00000013315	Intron	chr2	26439697	26440655	959	68.8217	20.8551	1.3067e-25
ZNRF2	Intron	chr18	40975669	40976188	520	109.615	28.8462	1.33374e-25
ENSSSCG00000007948	Intron	chr3	34109856	34110752	897	101.449	39.019	1.79853e-25
PCLO	Intron	chr9	90828147	90828974	828	115.942	45.8937	1.80752e-25
SHC4	Intron	chr1	128162085	128162718	634	111.987	36.2776	2.07874e-25
PARD3	Intron	chr10	54202256	54203959	1704	41.6667	13.4977	2.07874e-25
CCDC109A	Intron	chr14	78966210	78967155	946	47.5687	9.51374	2.6396e-25
ENSSSCG00000005380	Intron	chr1	252392591	252393670	1080	75	26.8519	3.08085e-25
NCALD	Intron	chr4	35610448	35611150	703	72.5462	17.0697	3.63156e-25
MANBA	Intron	chr8	101348980	101349861	882	57.8231	13.6054	3.63156e-25
ZZZ3	Intron	chr6	94792040	94792979	940	63.8298	18.0851	5.97821e-25
ENSSSCG00000011844	Intron	chr13	100597428	100598011	584	111.301	34.2466	6.16074e-25
EXT1	Intron	chr4	20475661	20476456	796	144.472	64.0704	7.63306e-25
ENSSSCG00000015774	Intron	chr15	41505942	41506755	814	63.8821	15.9705	9.99013e-25
ROBO1	Intron	chr13	127059527	127060229	703	102.418	34.1394	1.01079e-24
YEATS2	Intron	chr13	92196355	92197274	920	92.3913	34.7826	1.54247e-24
GYS2	Intron	chr5	49894013	49894465	453	150.11	48.5651	1.77835e-24
LAMA3	Intron	chr6	74018911	74019543	633	107.425	34.7551	1.77835e-24
ISM1	Intron	chr17	22303198	22304038	841	54.6968	11.8906	2.11467e-24
SEMA4F	Intron	chr3	62775948	62777072	1125	56	16.8889	2.13187e-24
MAPK10	Intron	chr8	113890683	113893256	2574	30.303	10.878	2.64081e-24
MEGF10	Intron	chr2	117892131	117893525	1395	52.3297	17.9211	3.20397e-24
ENSSSCG00000015611	Intron	chr9	125578385	125578930	546	133.7	45.7875	3.20397e-24
TM4SF18	Intron	chr13	72913277	72914145	869	102.417	40.2762	3.73976e-24
FAM47E	Intron	chr8	61376960	61377407	448	158.482	53.5714	4.41918e-24
IL17RD	Intron	chr13	32682841	32683385	545	222.018	102.752	5.24432e-24
PDCD10	Intron	chr13	81563132	81564509	1378	53.701	18.8679	5.42769e-24
QPCT	Intron	chr3	95945277	95946039	763	69.4626	18.3486	5.4369e-24
CNOT1	Intron	chr6	19258506	19259221	716	71.2291	18.1564	8.07631e-24
ENSSSCG00000016234	Intron	chr15	118593809	118594338	530	237.736	113.208	1.59913e-23
BARX2	Intron	chr9	54741689	54742630	942	136.943	65.8174	1.61144e-23
MFSD6	Intron	chr15	89645169	89645960	792	61.8687	15.1515	1.63248e-23
PRPF40A	Intron	chr15	56475262	56475978	717	83.682	25.1046	1.7957e-23
CADPS2	Intron	chr18	22930748	22931898	1151	52.1286	15.6386	1.7957e-23
SCFD1	Intron	chr7	74920123	74920988	866	69.2841	20.7852	1.7957e-23
EPHB2	Intron	chr6	55788697	55789362	666	204.204	100.601	1.80256e-23
UGGT2	Intron	chr11	66242192	66242823	632	113.924	39.557	1.96794e-23
FAM5B	Intron	chr9	112064420	112065095	676	106.509	36.9822	1.96794e-23
ZNF165	Intron	chr7	23419655	23420300	646	136.223	54.1796	1.97939e-23
ENSSSCG00000015881	Intron	chr15	61631193	61631873	681	117.474	44.0529	1.98446e-23
GEMIN5	Intron	chr16	65645736	65646672	937	74.7065	25.6137	2.7569e-23
SLC26A8	Intron	chr7	36438930	36439433	504	180.556	73.4127	2.88903e-23
MTMR3	Intron	chr14	47750378	47751411	1034	80.2708	30.9478	3.32949e-23
TBC1D5	Intron	chr13	3391446	3392293	848	80.1887	27.1226	3.80208e-23
ADAM9	Intron	chr15	45054970	45055673	704	76.7045	21.3068	3.9918e-23
TNFSF11	Intron	chr11	23446822	23447371	550	181.818	78.1818	4.19254e-23
ENSSSCG00000015347	Intron	chr9	74115819	74116365	547	142.596	53.0165	4.22552e-23
MED7	Intron	chr16	63803807	63804635	829	107.358	43.4258	4.6445e-23
ATP11B	Intron	chr13	91908140	91908714	575	222.609	107.826	4.92476e-23
TBPL1	Intron	chr1	31326929	31327841	913	104.053	43.8116	5.4234e-23
SORL1	Intron	chr9	47173030	47174161	1132	86.5724	37.1025	6.99021e-23
NAA16	Intron	chr11	24510608	24511470	863	123.986	55.6199	7.69371e-23
SLC25A21	Intron	chr7	69284420	69284975	556	106.115	32.3741	8.48645e-23
RASAL2	Intron	chr9	113036838	113037716	879	67.1217	20.4778	8.48645e-23
MERTK	Intron	chr3	39907207	39908084	878	52.3918	12.5285	1.22045e-22
LCN12	Intron	chr1	294208517	294210331	1815	51.2397	21.4876	1.22589e-22
HEPACAM2	Intron	chr9	68411654	68412234	581	160.069	67.1256	1.22589e-22
TPM3	Intron	chr4	99592495	99593476	982	63.1365	20.3666	1.30292e-22
B3GAT2	Intron	chr1	53448267	53449029	763	157.274	74.7051	1.68757e-22
SOBP	Intron	chr1	77184186	77184908	723	76.0719	22.13	1.76733e-22
ZMIZ1	Intron	chr14	84848313	84848923	611	90.0164	26.1866	1.76733e-22
TYK2	Intron	chr2	53134548	53135588	1041	52.8338	15.3698	1.76733e-22
LAPTM4B	Intron	chr4	39280074	39280972	899	61.1791	17.7976	1.76733e-22
CNKSR3	Intron	chr1	13097807	13098592	786	91.6031	33.0789	1.94378e-22
Q28954_PIG	Intron	chr7	88931435	88932333	899	58.9544	16.6852	1.99317e-22
TRMT2B	Intron	chrX	76077280	76078135	856	61.9159	17.5234	1.99317e-22
TGS1	Intron	chr4	78837310	78838467	1158	71.6753	28.4974	2.60974e-22
C3orf70	Intron	chr13	93103349	93103782	434	237.327	105.991	3.01922e-22
HACL1	Intron	chr13	2251935	2252570	636	80.1887	22.0126	3.23465e-22
MN1	Intron	chr14	45698812	45699558	747	87.0147	29.4511	3.27404e-22
RPL5	Intron	chr4	128527049	128528356	1308	74.159	32.1101	3.31951e-22
ENSSSCG00000004123	Intron	chr1	21529586	21530201	616	149.351	63.3117	4.37025e-22
AGPAT4	Intron	chr1	7579341	7581226	1886	37.1156	13.2556	4.96957e-22
AEBP2	Intron	chr5	51404341	51404921	581	120.482	43.0293	4.96957e-22
RBMS3	Intron	chr13	13758606	13759717	1112	80.036	33.2734	5.30486e-22
PCLO	Intron	chr9	90756941	90757682	742	78.1671	24.2588	5.83107e-22
LRCH1	Intron	chr11	20169913	20171062	1150	90.4348	40.8696	5.88642e-22
HOOK1	Intron	chr6	107878851	107879982	1132	94.523	43.2862	6.54449e-22
ST3GAL4	Intron	chr9	51913303	51914335	1033	65.8277	23.2333	7.15712e-22
ENSSSCG00000004849	Intron	chr1	151955251	151956608	1358	41.2371	12.5184	7.17746e-22
ENSSSCG00000005380	Intron	chr1	252412772	252413680	909	61.6062	18.7019	7.17746e-22
ATL2	Intron	chr3	94976826	94977624	799	157.697	77.597	7.76798e-22
EIF4G3	Intron	chr6	54509629	54510203	575	175.652	78.2609	7.95946e-22
FBXL17	Intron	chr2	101935842	101936654	813	75.0308	24.6002	8.56377e-22
EPHA6	Intron	chr13	119810193	119811091	899	123.471	57.842	1.15077e-21
STAG1	Intron	chr13	63571033	63572312	1280	91.4062	43.75	1.213e-21
RSPO2	Intron	chr4	29485472	29486208	737	73.27	21.7096	1.26806e-21
SLC9A9	Intron	chr13	68805405	68807599	2195	46.4692	20.9567	1.35849e-21
GRID2IP	Intron	chr6	83726124	83726889	766	107.05	43.0809	1.36715e-21
ENSSSCG00000015492	Intron	chr9	108997042	108997610	569	91.3884	26.362	1.46699e-21
ENSSSCG00000004428	Intron	chr1	82193287	82194142	856	58.4112	16.3551	1.6301e-21
SIL1	Intron	chr2	128035030	128036141	1112	44.964	12.5899	1.6301e-21
ENSSSCG00000003891	Intron	chr6	117705567	117706256	690	72.4638	20.2899	1.6301e-21
IGF1R	Intron	chr1	145261181	145262795	1615	52.6316	21.6718	1.94541e-21
ENSSSCG00000007535	Intron	chr17	64211902	64212853	952	95.5882	40.9664	2.11252e-21
CADPS2	Intron	chr18	22573830	22574662	833	109.244	46.8187	2.11252e-21
TMEM120B	Intron	chr14	30978710	30980030	1321	77.9712	35.5791	2.60567e-21
ETNK2	Intron	chr9	62311133	62312431	1299	67.7444	28.4834	2.61701e-21
EXT1	Intron	chr4	20573202	20575151	1950	42.5641	17.4359	3.153e-21
DMD	Intron	chrX	26566210	26566811	602	197.674	96.3455	3.66003e-21
ACAA1	Intron	chr13	18900846	18901508	663	101.056	36.1991	4.27283e-21
PHF6	Intron	chrX	108381657	108382594	938	98.081	42.6439	4.39818e-21
SKAP2	Intron	chr18	44520350	44521102	753	73.0412	22.5764	4.96291e-21
SNUPN	Intron	chr7	63269055	63270116	1062	51.7891	16.0075	4.96291e-21
GGTA1_PIG	Intron	chr1	275154794	275155538	745	100.671	38.9262	5.14904e-21
IQCA1	Intron	chr15	128709155	128710235	1081	55.5042	18.5014	5.53736e-21
MAML1	Intron	chr2	68191222	68192113	892	67.2646	22.4215	5.53736e-21
C6orf150	Intron	chr1	97614724	97615519	796	57.7889	15.0754	5.54718e-21
ZNF148	Intron	chr13	101482684	101483467	784	67.602	20.4082	6.06321e-21
DIAPH2	Intron	chrX	72191908	72192655	748	70.8556	21.3904	6.06321e-21
COL23A1	Intron	chr2	69299790	69300696	907	80.4851	30.871	7.96062e-21
CSNK1G3	Intron	chr2	115112910	115113951	1042	70.0576	26.8714	7.96062e-21
TTC39C	Intron	chr6	74317949	74318795	847	92.0897	36.5998	7.9706e-21
ENSSSCG00000004739	Intron	chr1	136033915	136034746	832	61.2981	18.0288	1.0623e-20
SETD5	Intron	chr13	55005566	55006279	714	71.4286	21.0084	1.0623e-20
NARS2	Intron	chr9	12843422	12844339	918	55.5556	16.3399	1.0623e-20
KIAA0146	Intron	chr4	83012166	83012721	556	122.302	44.964	1.19147e-20
TGFBR1	Intron	chr1	252451266	252452151	886	118.51	55.3047	1.21379e-20
DZIP3	Intron	chr13	112228886	112229591	706	89.2351	31.1615	1.25854e-20
VEPH1	Intron	chr13	77091147	77091672	526	144.487	57.0342	1.26193e-20
SPOCK3	Intron	chr14	21782393	21783247	855	88.8889	35.0877	1.26193e-20
ZFAND6	Intron	chr7	55021064	55021956	893	64.9496	21.2766	1.36638e-20
ENSSSCG00000003953	Intron	chr6	120395869	120396736	868	110.599	49.5392	1.41181e-20
CHRDL1	Intron	chrX	87885014	87885934	921	118.35	56.4604	1.51091e-20
ASB7	Intron	chr1	146935717	146936312	596	166.107	75.5034	1.58514e-20
AGTPBP1	Intron	chr10	28403940	28405086	1147	71.4908	29.6425	1.59063e-20
ENSSSCG00000007948	Intron	chr3	34070935	34072022	1088	75.3676	31.25	1.59063e-20
GALK2	Intron	chr1	127736306	127737408	1103	55.3037	19.039	1.76642e-20
ENSSSCG00000009464	Intron	chr11	46485007	46486472	1466	41.6098	14.3247	1.76642e-20
TBX5	Intron	chr14	38179617	38180590	974	62.6283	21.5606	1.76642e-20
TGS1	Intron	chr4	78823080	78824027	948	64.346	22.1519	1.76642e-20
LRRTM3	Intron	chr14	73348133	73348822	690	81.1594	26.087	1.79661e-20
VWC2	Intron	chr9	127904100	127904778	679	116.348	47.1281	1.85928e-20
MBD4	Intron	chr13	57211729	57212587	859	116.414	53.5506	1.96354e-20
GBP2	Intron	chr4	132047736	132048646	911	109.769	50.494	1.96354e-20
UBA5	Intron	chr13	60666990	60667593	604	122.517	48.0132	1.98444e-20
ITSN2	Intron	chr3	106697286	106698375	1090	83.4862	36.6972	2.05458e-20
ENSSSCG00000015749	Intron	chr15	32017779	32018391	613	153.344	68.5155	2.40896e-20
RHOBTB1	Intron	chr14	66940332	66941206	875	67.4286	22.8571	2.43502e-20
NHLRC2	Intron	chr14	130069345	130069915	571	115.587	42.0315	2.50852e-20
OSTN	Intron	chr13	96793981	96794837	857	102.684	44.3407	2.65934e-20
CELF5	Intron	chr2	47798847	47800194	1348	65.2819	28.1899	2.65934e-20
LDHB_PIG	Intron	chr5	49826485	49827159	675	80	25.1852	3.374e-20
DDX50	Intron	chr14	75157931	75158711	781	113.956	49.936	3.46653e-20
MAN1A2	Intron	chr4	107430511	107431530	1020	50.9804	15.6863	4.22198e-20
MNAT1	Intron	chr1	198581912	198582766	855	52.6316	14.0351	4.31664e-20
PRKD3	Intron	chr3	96090349	96091245	897	55.7414	16.7224	5.11428e-20
POLK	Intron	chr2	73428440	73429184	745	131.544	60.4027	5.15906e-20
KIAA0907	Intron	chr4	98056642	98057297	656	173.78	85.3659	5.92853e-20
ENSSSCG00000013708	Intron	chr2	55099234	55100087	854	87.822	35.1288	6.6373e-20
Q6QAS3_PIG	Intron	chr8	112357189	112358124	936	74.7863	28.8462	6.74182e-20
SIM1	Intron	chr1	70647705	70648670	966	69.3582	25.8799	6.79779e-20
ELP3	Intron	chr14	11892403	11893037	635	105.512	39.3701	6.79779e-20
NAPB	Intron	chr17	31858708	31860020	1313	51.0282	19.0404	6.79779e-20
SLC16A1	Intron	chr4	111901970	111903008	1039	64.4851	24.0616	6.79779e-20
METTL14	Intron	chr8	90606279	90606948	670	100	37.3134	6.79779e-20
COMMD10	Intron	chr2	109068191	109068843	653	151.608	70.4441	8.48222e-20
KHDRBS2	Intron	chr7	31860098	31860832	735	134.694	62.585	8.48222e-20
PTPN14	Intron	chr9	121691820	121692477	658	86.6261	28.8754	8.76978e-20
TSC22D2	Intron	chr13	73665445	73665967	523	149.14	61.1855	9.45259e-20
MAST4	Intron	chr16	42983668	42985004	1337	34.4054	9.72326	9.98272e-20
ANO6	Intron	chr5	72250680	72251291	612	106.209	39.2157	1.02087e-19
NLK	Intron	chr12	42292428	42293356	929	73.197	27.9871	1.03743e-19
CPVL	Intron	chr18	42086244	42087331	1088	62.5	23.8971	1.03743e-19
PDE3A	Intron	chr5	50460458	50461573	1116	83.3333	37.6344	1.08122e-19
FUT8	Intron	chr7	97978104	97978668	565	164.602	74.3363	1.08122e-19
C3orf16	Intron	chr13	73299836	73300886	1051	57.0885	19.981	1.08658e-19
LIPP_PIG	Intron	chr14	132589953	132590753	801	74.9064	26.2172	1.08658e-19
ASB3	Intron	chr3	81329632	81330180	549	109.29	38.2514	1.08658e-19
PKP4	Intron	chr15	61112022	61113005	984	97.561	44.7154	1.19534e-19
ANXA13	Intron	chr4	15307251	15308591	1341	71.5884	32.8113	1.19534e-19
ENSSSCG00000000795	Intron	chr5	70578756	70579921	1166	74.6141	32.5901	1.24655e-19
TBC1D9B	Intron	chr2	68033182	68034389	1208	65.3974	27.3179	1.29694e-19
SIK3	Intron	chr9	43123371	43123999	629	125.596	52.4642	1.29694e-19
CRB1	Intron	chr10	21426749	21427322	574	132.404	54.007	1.53339e-19
ENSSSCG00000008356	Intron	chr3	69569043	69570295	1253	60.6544	24.7406	1.53339e-19
SERPINI1	Intron	chr13	81616886	81617670	785	67.5159	21.6561	1.54367e-19
ERC1	Intron	chr5	64247865	64248756	892	59.417	19.0583	1.54367e-19
ENSSSCG00000016937	Intron	chr16	38992856	38993481	626	175.719	86.262	1.84642e-19
ENSSSCG00000002284	Intron	chr7	98811263	98812192	930	67.7419	24.7312	2.15478e-19
LIMCH1	Intron	chr8	27539088	27540122	1035	60.8696	22.2222	2.15478e-19
CWF19L1	Intron	chr14	116237343	116238575	1233	60.0162	24.3309	2.47423e-19
ENSSSCG00000016475	Intron	chr18	6403525	6404464	940	78.7234	31.9149	2.47423e-19
CYP7A1	Intron	chr4	77193221	77193814	594	124.579	50.5051	2.47423e-19
ST7L	Intron	chr4	112330826	112331431	606	132.013	56.1056	2.8111e-19
KEAP1	Intron	chr2	52951052	52951834	783	65.1341	20.4342	2.88818e-19
MNDA	Intron	chr4	94984458	94985297	840	60.7143	19.0476	2.88818e-19
ENSSSCG00000008592	Intron	chr3	106940413	106941290	878	69.4761	25.0569	3.16674e-19
GAL	Intron	chr2	2642820	2643825	1006	88.4692	39.7614	3.16688e-19
ENSSSCG00000008078	Intron	chr3	38005421	38006215	795	111.95	50.3145	3.16688e-19
ENSSSCG00000006087	Intron	chr4	40120481	40121076	596	149.329	67.1141	3.16688e-19
CARS2	Intron	chr11	77685005	77685604	600	110	41.6667	3.81077e-19
RASAL2	Intron	chr9	113016381	113017159	779	84.724	32.0924	3.81077e-19
FSIP1	Intron	chr1	137990265	137991550	1286	43.5459	14.7745	3.8307e-19
ENSSSCG00000005380	Intron	chr1	252373113	252374363	1251	44.7642	15.1878	3.8307e-19
ENSSSCG00000001808	Intron	chr7	58396026	58397010	985	47.7157	14.2132	4.30563e-19
TGFBR1	Intron	chr1	252481354	252482362	1009	66.4024	25.7681	5.70691e-19
ENSSSCG00000017568	Intron	chr12	24260752	24261609	858	78.0886	30.303	5.70691e-19
ENSSSCG00000002770	Intron	chr6	12898773	12899824	1052	82.6996	37.0722	7.30999e-19
ENSSSCG00000003023	Intron	chr6	34520074	34520992	919	94.6681	42.4374	7.30999e-19
KCNC2	Intron	chr5	38340569	38341398	830	54.2169	15.6627	7.3889e-19
MYO6	Intron	chr1	95110706	95111453	748	72.1925	24.0642	7.57942e-19
TNFRSF11A	Intron	chr1	165998417	165999533	1117	48.3438	16.1146	7.57942e-19
HEATR1	Intron	chr14	56048256	56048978	723	74.6888	24.8963	7.57942e-19
SAMD12	Intron	chr4	19921649	19922474	826	65.3753	21.7918	7.57942e-19
PIK3R5	Intron	chr12	51094174	51095690	1517	49.4397	20.4351	7.7396e-19
LASS6	Intron	chr15	70680675	70681341	667	112.444	46.4768	7.7396e-19
SNRNP25	Intron	chr3	34940609	34941272	664	112.952	46.6867	7.7396e-19
ADAM9	Intron	chr15	44899226	44900293	1068	58.0524	21.5356	8.75124e-19
BRD8	Intron	chr2	127216013	127216525	513	120.858	44.8343	8.75124e-19
STXBP3	Intron	chr4	115757975	115758892	918	67.5381	25.0545	8.75124e-19
FAM83B	Intron	chr7	30591765	30592736	972	72.0165	28.8066	8.81549e-19
PEX7	Intron	chr1	28850448	28851454	1007	83.4161	36.7428	9.75956e-19
PARN	Intron	chr3	26274055	26275348	1294	64.915	28.5935	9.75956e-19
MARVELD2	Intron	chr16	44692590	44693683	1094	47.532	15.5393	1.01595e-18
RPN2	Intron	chr17	42631439	42632135	697	143.472	68.8666	1.15285e-18
C1orf101	Intron	chr10	16925974	16927401	1428	51.1204	21.0084	1.26158e-18
CAMK1D	Intron	chr10	56574543	56575136	594	84.1751	26.936	1.32714e-18
TET3	Intron	chr3	63485733	63486567	835	59.8802	19.1617	1.32714e-18
FEM1B	Intron	chr1	173449435	173450949	1515	52.1452	22.4422	1.35388e-18
SNRNP25	Intron	chr3	34982686	34983689	1004	78.6853	33.8645	1.35388e-18
SLC30A7	Intron	chr4	122223045	122223847	803	98.3811	42.3412	1.35388e-18
C2orf73	Intron	chr3	81131619	81132265	647	105.1	41.7311	1.39888e-18
AKAP6	Intron	chr7	73011522	73012667	1146	59.3368	23.5602	1.39888e-18
GABRQ	Intron	chrX	122021759	122022529	771	88.1971	35.0195	1.39888e-18
C8orf80	Intron	chr14	11825358	11826397	1040	62.5	24.0385	1.49365e-18
CELF1	Intron	chr2	13154261	13155874	1614	37.1747	13.6307	1.85224e-18
EIF2C4	Intron	chr6	62326865	62327772	908	66.0793	24.2291	1.85224e-18
TFB1M	Intron	chr1	12493793	12494917	1125	75.5556	33.7778	1.92993e-18
NNAT	Intron	chr17	42975086	42976591	1506	47.1448	19.2563	2.0456e-18
ABCA3	Intron	chr3	36786493	36787613	1121	49.0633	16.9492	2.37852e-18
ENSSSCG00000003426	Intron	chr6	48800151	48801044	894	61.5213	21.2528	2.37852e-18
C4orf19	Intron	chr8	24456328	24456903	576	95.4861	32.9861	2.37852e-18
LIN52	Intron	chr7	105584505	105585233	729	65.8436	20.5761	2.47251e-18
PPP1R15B	Intron	chr9	62651507	62652271	765	62.7451	19.6078	2.47251e-18
API5	Intron	chr2	17308336	17309233	898	99.1091	45.657	2.68137e-18
KIF24	Intron	chr10	31022372	31023263	892	65.0224	23.5426	2.73008e-18
C8orf46	Intron	chr4	70812498	70813485	988	58.7045	21.2551	2.73008e-18
DIAPH2	Intron	chrX	72583299	72583901	603	96.1857	34.8259	2.73008e-18
GNPNAT1	Intron	chr1	190884727	190885846	1120	66.0714	27.6786	2.79033e-18
GCH1	Intron	chr1	192805208	192806010	803	92.1544	38.6052	2.79033e-18
PTPN18	Intron	chr15	29039156	29040093	938	85.2878	37.3134	2.79166e-18
IMMP1L	Intron	chr2	27197750	27198334	585	136.752	59.8291	2.79166e-18
OCRL	Intron	chrX	104349188	104350507	1320	69.697	32.5758	2.86349e-18
MYO1D	Intron	chr12	40063326	40064327	1002	104.79	51.8962	2.97746e-18
TRPM3	Intron	chr1	234337282	234338105	824	55.8252	16.9903	3.04852e-18
AHCYL2	Intron	chr18	17507592	17508540	949	48.4721	14.7524	3.04852e-18
ENSSSCG00000001038	Intron	chr7	7841585	7842972	1388	45.389	17.2911	3.24226e-18
MCM9	Intron	chr1	44987910	44988682	773	68.564	23.2859	3.31591e-18
BCKDHB	Intron	chr1	90703178	90703868	691	76.7004	26.0492	3.31591e-18
PK3C3_PIG	Intron	chr6	87843707	87844346	640	82.8125	28.125	3.31591e-18
TTC39C	Intron	chr6	74290495	74291383	889	62.9921	22.4972	3.96437e-18
CELF4	Intron	chr6	84113469	84114448	980	57.1429	20.4082	3.96437e-18
SLC25A26	Intron	chr13	39885585	39886450	866	79.6767	32.3326	4.57783e-18
SLC25A17	Intron	chr5	3910386	3912525	2140	32.243	13.0841	4.57783e-18
C1orf31	Intron	chr14	57954101	57954919	819	117.216	56.1661	4.70298e-18
SH3BP5	Intron	chr13	2103590	2104367	778	78.4062	29.563	4.96086e-18
SOX6	Intron	chr2	40166427	40166976	550	110.909	41.8182	4.96086e-18
RNF19A	Intron	chr4	37051262	37051977	716	85.1955	32.1229	4.96086e-18
SPTLC2	Intron	chr7	108712769	108713584	816	74.7549	28.1863	4.96086e-18
FMO1	Intron	chr9	61635561	61636158	598	102.007	38.4615	4.96086e-18
TEX10	Intron	chr1	253751545	253752304	760	94.7368	39.4737	6.31803e-18
ACCN1	Intron	chr12	39499438	39500410	973	73.9979	30.8325	6.31803e-18
TARBP1	Intron	chr14	57871901	57873216	1316	54.7112	22.7964	6.31803e-18
STMN2	Intron	chr4	59059744	59060336	593	121.417	50.5902	6.31803e-18
LRRC49	Intron	chr1	176366705	176367380	676	115.385	50.2959	6.40776e-18
BZW1	Intron	chr15	98222936	98224339	1404	55.5556	24.2165	6.40776e-18
RNF130	Intron	chr2	67970597	67971741	1145	44.5415	14.8472	6.5593e-18
FTCD	Intron	chr15	97210212	97210795	584	154.11	71.9178	6.65298e-18
HAUS6	Intron	chr1	212572442	212573302	861	77.8165	31.3589	7.35071e-18
FBN2	Intron	chr2	119047585	119048557	973	68.8592	27.7492	7.35071e-18
CLVS2	Intron	chr1	41228565	41229104	540	109.259	40.7407	7.5057e-18
FYCO1	Intron	chr13	24496368	24497393	1026	57.5049	21.4425	7.5057e-18
ABHD6	Intron	chr13	33679696	33680400	705	83.6879	31.2057	7.5057e-18
KIF18A	Intron	chr2	30336147	30337124	978	60.3272	22.4949	7.5057e-18
ZNF280C	Intron	chrX	104951652	104952579	928	63.5776	23.7069	7.5057e-18
SMARCB1	Intron	chr14	50900103	50900779	677	119.645	53.1758	7.5984e-18
DTNB	Intron	chr3	105885622	105887018	1397	57.9814	25.7695	7.5984e-18
ROBO1	Intron	chr13	127016465	127017476	1012	98.8142	48.419	8.02751e-18
C14orf105	Intron	chr1	195239775	195240364	590	108.475	42.3729	8.09961e-18
NFL_PIG	Intron	chr14	9152209	9153047	839	89.3921	38.1406	8.18882e-18
KCTD20	Intron	chr7	36804304	36805133	830	116.867	56.6265	8.22947e-18
TJP2	Intron	chr1	232823140	232823972	833	100.84	45.6182	8.63612e-18
PPARG	Intron	chr13	56815102	56816014	913	53.6692	17.5246	8.77436e-18
RSPO2	Intron	chr4	29447540	29448423	884	79.1855	32.8054	1.03512e-17
ENSSSCG00000003162	Intron	chr6	38031312	38032788	1477	47.3934	19.6344	1.03512e-17
ENSSSCG00000014993	Intron	chr9	33614807	33615687	881	79.4552	32.9171	1.03512e-17
SCAPER	Intron	chr7	62286224	62287377	1154	65.8579	28.5962	1.07776e-17
SKIL	Intron	chr13	83050519	83051681	1163	40.4127	12.8977	1.14169e-17
RPH3A	Intron	chr14	39212966	39213491	526	117.871	45.6274	1.26595e-17
SYNJ2BP	Intron	chr7	102318401	102319275	875	70.8571	27.4286	1.26595e-17
KCNK3	Intron	chr3	104897635	104898276	642	113.707	48.2866	1.36376e-17
ENSSSCG00000014957	Intron	chr9	27003310	27004418	1109	88.3679	43.2822	1.41697e-17
TMEM131	Intron	chr3	51748459	51749456	998	54.1082	19.0381	1.44831e-17
NKAIN3	Intron	chr4	73875281	73876592	1312	41.1585	14.4817	1.44831e-17
C12orf40	Intron	chr5	67216681	67217361	681	79.2952	27.9001	1.44831e-17
RBM24	Intron	chr7	13569801	13570712	912	59.2105	20.8333	1.44831e-17
SMEK1	Intron	chr7	120963182	120963935	754	71.618	25.1989	1.44831e-17
GPC3	Intron	chrX	107740741	107741816	1076	50.1859	17.658	1.44831e-17
ENSSSCG00000002474	Intron	chr7	123924215	123924722	508	161.417	72.8346	1.4831e-17
IL17RE	Intron	chr13	55321818	55323055	1238	46.042	16.9628	1.59341e-17
CDH6	Intron	chr16	15516852	15517872	1021	55.8276	20.5681	1.59341e-17
SMC6	Intron	chr3	111508340	111509099	760	75	27.6316	1.59341e-17
KIF21A	Intron	chr5	66803885	66804791	907	74.9724	30.871	1.68712e-17
SLC7A14	Intron	chr13	83181614	83182612	999	52.0521	18.018	2.06101e-17
SPTLC3	Intron	chr17	22179921	22181463	1543	33.7006	11.6656	2.06101e-17
AMACR	Intron	chr16	17533035	17534218	1184	75.1689	35.473	2.10807e-17
ABCA1	Intron	chr1	258151322	258152627	1306	34.4564	10.7198	2.1166e-17
MICAL2	Intron	chr2	43782399	43783200	802	96.01	42.394	2.19387e-17
ENSSSCG00000002142	Intron	chr7	84967058	84967525	468	164.53	72.6496	2.19387e-17
ENSSSCG00000010856	Intron	chr10	14162244	14163609	1366	51.9766	21.9619	2.2622e-17
MYO15B	Intron	chr15	71885938	71887261	1324	53.6254	22.6586	2.2622e-17
KCNN2	Intron	chr2	107457594	107458712	1119	63.4495	26.8097	2.2622e-17
DENND1A	Intron	chr1	279434542	279435505	964	57.0539	20.7469	2.35613e-17
ENSSSCG00000009924	Intron	chr14	41145741	41146428	688	79.9419	29.0698	2.35613e-17
XRCC4	Intron	chr2	80983226	80983819	594	92.5926	33.67	2.35613e-17
RPGR	Intron	chrX	33720969	33721837	869	63.2911	23.015	2.35613e-17
RBM5	Intron	chr13	27206101	27207080	980	81.6327	36.7347	2.54225e-17
CTPS2	Intron	chrX	12560128	12561206	1079	55.607	21.316	2.75801e-17
WDHD1	Intron	chr1	192900443	192901356	914	80.9628	35.0109	2.85503e-17
MSR1	Intron	chr17	3677571	3678503	933	53.5906	18.2208	2.87463e-17
LRRC16A	Intron	chr7	21522501	21523732	1232	80.3571	39.7727	3.15472e-17
MSRA	Intron	chr14	13825006	13826237	1232	53.5714	21.9156	3.78964e-17
ENSSSCG00000007535	Intron	chr17	64248705	64249733	1029	56.3654	21.38	4.23902e-17
GDAP2	Intron	chr4	106997120	106998395	1276	45.4545	17.2414	4.23902e-17
HSDL2	Intron	chr1	266150811	266151705	895	70.3911	27.933	4.30787e-17
DHRS3	Intron	chr6	49623168	49623845	678	92.9204	36.8732	4.30787e-17
AP1S2	Intron	chrX	11881084	11881632	549	114.754	45.5373	4.30787e-17
HHAT	Intron	chr9	124851951	124852922	972	86.4198	40.1235	4.66507e-17
WDR33	Intron	chr15	55707793	55708344	552	157.609	74.2754	4.90373e-17
ENSSSCG00000003023	Intron	chr6	34393314	34395360	2047	43.9668	21.0064	5.00381e-17
TMBIM1	Intron	chr15	113539434	113540330	897	76.9231	32.33	5.14005e-17
B5AHF5_PIG	Intron	chr16	45062224	45063296	1073	44.7344	14.9115	5.68483e-17
C6orf142	Intron	chr7	31077438	31078789	1352	35.503	11.8343	5.68483e-17
KIAA1486	Intron	chr15	119718548	119719471	924	84.4156	37.8788	5.87925e-17
ENSSSCG00000017832	Intron	chr12	46002686	46003582	897	71.3489	28.9855	6.11769e-17
TXNDC3	Intron	chr9	101227731	101228646	916	61.1354	22.9258	6.44086e-17
ENSSSCG00000012308	Intron	chrX	43362333	43362900	568	98.5915	36.9718	6.44086e-17
HIBADH	Intron	chr18	43677062	43678017	956	75.3138	32.4268	6.54218e-17
FIGLA	Intron	chr3	65962682	65963527	846	95.7447	43.7352	6.56145e-17
PAPPA2	Intron	chr9	111405602	111406318	717	112.971	51.6039	6.56145e-17
GBF1	Intron	chr14	118342262	118343331	1070	42.9907	14.0187	7.58708e-17
LCK	Intron	chr6	60933388	60934102	715	93.7063	39.1608	8.46685e-17
TNC	Intron	chr1	268654707	268656026	1320	66.6667	31.8182	8.77599e-17
CCDC3	Intron	chr10	56054961	56056162	1202	36.6057	11.6473	9.82754e-17
SMG6	Intron	chr12	45753482	45754181	700	135.714	67.1429	9.88251e-17
FTO	Intron	chr6	21816061	21817615	1555	61.0932	30.2251	9.88251e-17
ARMC1	Intron	chr4	71580665	71581730	1066	55.3471	21.576	1.07233e-16
KIAA1267	Intron	chr12	14924976	14925689	714	98.0392	42.0168	1.09528e-16
MYOM2	Intron	chr15	30849051	30850092	1042	67.1785	28.7908	1.09528e-16
OSCAR	Intron	chr6	40481072	40482913	1842	38.0022	16.2866	1.09528e-16
NTRK3	Intron	chr1	200886109	200886740	632	125	56.962	1.13181e-16
KDM5B	Intron	chr10	24957464	24958385	922	85.6833	39.0456	1.13181e-16
ENSSSCG00000011704	Intron	chr13	73193570	73194626	1057	48.2498	17.0293	1.25488e-16
TANK	Intron	chr15	63259984	63260913	930	54.8387	19.3548	1.25488e-16
WDR75	Intron	chr15	88320731	88321725	995	51.2563	18.0905	1.25488e-16
ENSSSCG00000000901	Intron	chr5	83129028	83129804	777	65.6371	23.166	1.25488e-16
BACE2	Intron	chr13	144173838	144174367	530	137.736	60.3774	1.3374e-16
ST7	Intron	chr18	27618398	27619644	1247	58.5405	25.6616	1.3374e-16
IRG1	Intron	chr11	48094599	48095524	926	58.3153	21.5983	1.37187e-16
LRP2BP	Intron	chr15	43678333	43678971	639	84.507	31.2989	1.37187e-16
CADPS2	Intron	chr18	22811929	22812887	959	56.3087	20.8551	1.37187e-16
GFM2	Intron	chr2	72720670	72721644	975	55.3846	20.5128	1.37187e-16
DTNBP1	Intron	chr7	12113228	12114260	1033	52.2749	19.3611	1.37187e-16
RYR2	Intron	chr14	54976170	54976937	768	84.6354	35.1562	1.38759e-16
ARHGAP22	Intron	chr14	92919739	92920660	922	70.4989	29.2842	1.38759e-16
MAD2L2	Intron	chr6	48612732	48613655	924	70.3463	29.2208	1.38759e-16
NOX3	Intron	chr1	12608109	12608810	702	131.054	64.1026	1.50679e-16
RASEF	Intron	chr10	30477830	30478548	719	123.783	59.8053	1.54172e-16
RPA1	Intron	chr12	45449876	45451092	1217	73.1306	35.3328	1.54172e-16
KDM6A	Intron	chrX	40033381	40034184	804	110.697	53.4826	1.54172e-16
ATR	Intron	chr13	67839016	67839673	658	94.2249	37.9939	1.61674e-16
ADK	Intron	chr14	80281425	80282351	927	66.8824	26.9687	1.61674e-16
PLA2G15	Intron	chr6	12789237	12790277	1041	59.5581	24.0154	1.61674e-16
RGL1	Intron	chr9	117508553	117510981	2429	25.5249	10.2923	1.61674e-16
MAPK9	Intron	chr2	67622393	67623248	856	86.4486	38.5514	1.71399e-16
NSF	Intron	chr12	15344229	15345134	906	54.0839	18.7638	1.78879e-16
PINK1	Intron	chr6	54314418	54315510	1093	64.9588	28.3623	2.26211e-16
USP45	Intron	chr1	69783408	69783951	544	104.779	40.4412	2.34541e-16
FAM129A	Intron	chr9	118435128	118435988	861	54.5877	18.583	2.49627e-16
ASTN2	Intron	chr1	270501206	270501741	536	117.537	48.5075	3.12907e-16
DGKH	Intron	chr11	23902042	23902796	755	83.4437	34.4371	3.12907e-16
CCDC85A	Intron	chr3	78999422	79000025	604	104.305	43.0464	3.12907e-16
RUNX2	Intron	chr7	47120770	47121372	603	104.478	43.1177	3.12907e-16
ENSSSCG00000004832	Intron	chr1	149331780	149332588	809	111.248	54.3881	3.507e-16
ENSSSCG00000003011	Intron	chr6	33992957	33993641	685	75.9124	27.7372	3.55229e-16
DENND2A	Intron	chr18	7652171	7652834	664	131.024	63.253	3.59025e-16
SETDB1	Intron	chr4	102217685	102218688	1004	59.761	23.9044	3.60591e-16
MYST3	Intron	chr17	11297161	11297825	665	82.7068	31.5789	3.62268e-16
ENSSSCG00000014924	Intron	chr9	21846045	21846962	918	59.9129	22.8758	3.62268e-16
KAL1	Intron	chrX	4182783	4184053	1271	43.273	16.5224	3.62268e-16
ENSSSCG00000012266	Intron	chrX	41398382	41399627	1246	52.9695	22.4719	4.16556e-16
TUBD1	Intron	chr12	34206967	34207893	927	48.5437	16.1812	4.93503e-16
ADAM18	Intron	chr17	9727229	9727812	584	133.562	61.6438	4.94625e-16
ASH1L	Intron	chr4	98458761	98459551	791	98.6094	45.512	4.94625e-16
GPATCH2	Intron	chr10	7819602	7820567	966	71.4286	31.0559	5.20011e-16
EPHB1	Intron	chr13	62452075	62454253	2179	31.6659	13.7678	5.20011e-16
GPR39	Intron	chr15	17965960	17967071	1112	62.0504	26.9784	5.20011e-16
KCNC2	Intron	chr5	38321969	38322884	916	75.3275	32.7511	5.20011e-16
NTM	Intron	chr9	57016524	57017726	1203	57.3566	24.9377	5.20011e-16
DNAH2	Intron	chr12	50321923	50322436	514	157.588	73.93	5.22027e-16
SYNCRIP	Intron	chr1	57021625	57022663	1039	48.1232	17.3244	5.24199e-16
CCT4	Intron	chr3	73494835	73495895	1061	47.1254	16.9651	5.24199e-16
SLC9A9	Intron	chr13	68933316	68934175	860	61.6279	23.2558	5.5301e-16
MYBPC1	Intron	chr5	77938654	77939896	1243	42.6388	16.0901	5.5301e-16
ANKRD42	Intron	chr9	17498064	17499041	978	54.1922	20.4499	5.5301e-16
C10orf72	Intron	chr14	93482445	93482992	548	105.839	41.9708	5.74562e-16
FAM40B	Intron	chr18	17371076	17372005	930	62.3656	24.7312	5.74562e-16
ABTB2	Intron	chr2	25075410	25076825	1416	40.9605	16.2429	5.74562e-16
C11orf49	Intron	chr2	13441003	13442004	1002	90.8184	44.9102	5.93142e-16
TBC1D8	Intron	chr3	48932099	48933476	1378	52.2496	23.2221	6.14513e-16
C6orf106	Intron	chr7	34981284	34981866	583	140.652	66.8954	6.27319e-16
ADAM28	Intron	chr14	8472606	8473464	859	84.9825	38.4168	7.76057e-16
GNAQ	Intron	chr1	241615201	241615750	550	110.909	45.4545	8.28936e-16
MAP4	Intron	chr13	25818069	25818707	639	95.4617	39.1236	8.28936e-16
ENSSSCG00000008078	Intron	chr3	37980079	37980619	541	112.754	46.2107	8.28936e-16
C6orf105	Intron	chr7	8560638	8561900	1263	48.2977	19.7941	8.28936e-16
NRG4	Intron	chr7	61436107	61436658	552	110.507	45.2899	8.28936e-16
MED30	Intron	chrX	56609860	56610751	892	85.2018	39.2377	8.57057e-16
SCN9A	Intron	chr15	68274184	68275197	1014	66.075	28.5996	8.75419e-16
MERTK	Intron	chr3	39833698	39835103	1406	47.6529	20.6259	8.75419e-16
APTX	Intron	chr10	32079108	32079763	656	85.3659	33.5366	9.07655e-16
DNAH2	Intron	chr12	50252365	50253023	659	84.9772	33.3839	9.07655e-16
Q9GKJ3_PIG	Intron	chr13	102840814	102841940	1127	70.0976	32.8305	9.10856e-16
NCAM2	Intron	chr13	133305959	133306758	800	87.5	38.75	1.04784e-15
OLFM3	Intron	chr4	121683903	121685062	1160	60.3448	26.7241	1.04784e-15
ENSSSCG00000000498	Intron	chr5	32872698	32873364	667	104.948	46.4768	1.04784e-15
FBN3	Intron	chr2	51421970	51423159	1190	74.7899	36.9748	1.05071e-15
ADK	Intron	chr14	80375746	80376531	786	61.0687	21.6285	1.08905e-15
WDFY4	Intron	chr14	93211923	93212824	902	53.2151	18.847	1.08905e-15
ACADL	Intron	chr15	106133987	106134769	783	61.3027	21.7114	1.08905e-15
AAK1	Intron	chr3	66864058	66865013	956	50.2092	17.7824	1.08905e-15
ERC1	Intron	chr5	64173184	64174244	1061	45.2403	16.0226	1.08905e-15
HPRT1	Intron	chrX	108452685	108453604	920	52.1739	18.4783	1.08905e-15
XRCC4	Intron	chr2	80766183	80766967	785	109.554	53.5032	1.09397e-15
ENSSSCG00000003917	Intron	chr6	118869590	118871554	1965	43.7659	21.374	1.09397e-15
DEF6	Intron	chr7	35727836	35728880	1045	82.2967	40.1914	1.09397e-15
TBC1D9B	Intron	chr2	68046255	68048066	1812	45.8057	22.0751	1.11127e-15
RUNX1T1	Intron	chr4	45224613	45225639	1027	80.8179	38.9484	1.11127e-15
PLUNC	Intron	chr17	38674406	38675314	909	68.2068	28.6029	1.1376e-15
TECTA	Intron	chr9	46697976	46698570	595	104.202	43.6975	1.1376e-15
PKNOX2	Intron	chr9	51039505	51040461	957	64.7858	27.1682	1.1376e-15
TLN2	Intron	chr1	112601395	112603207	1813	32.5427	13.2377	1.34489e-15
ACTC1	Intron	chr1	143864694	143865355	662	89.1239	36.2538	1.34489e-15
GALK2	Intron	chr1	127791589	127792609	1021	63.6631	27.4241	1.46835e-15
WIPF3	Intron	chr18	41423227	41423868	642	101.246	43.6137	1.46835e-15
ENSSSCG00000014060	Intron	chr2	70532631	70533334	704	92.3295	39.7727	1.46835e-15
KCNN2	Intron	chr2	107507157	107508144	988	65.7895	28.3401	1.46835e-15
NOX3	Intron	chr1	12584840	12585812	973	76.0534	34.9435	1.48278e-15
LGALS3	Intron	chr1	193057422	193058263	842	87.886	40.38	1.48278e-15
IARS2	Intron	chr10	9744757	9746015	1259	58.7768	27.0056	1.48278e-15
BTRC	Intron	chr14	117279811	117280911	1101	67.2116	30.881	1.48278e-15
PSMD1	Intron	chr15	124366146	124368278	2133	34.6929	15.94	1.48278e-15
ENSSSCG00000003665	Intron	chr6	65664338	65665422	1085	68.2028	31.3364	1.48278e-15
PLAL1_PIG	Intron	chr1	22330751	22331766	1016	45.2756	15.748	1.55538e-15
TNKS	Intron	chr15	52583707	52584859	1153	39.8959	13.8768	1.55538e-15
C19orf77	Intron	chr2	48043988	48045019	1032	74.6124	34.8837	1.58757e-15
PGAP1	Intron	chr15	94503330	94504079	750	106.667	50.6667	1.64123e-15
SEZ6L	Intron	chr14	44581374	44582087	714	95.2381	42.0168	1.78195e-15
ENSSSCG00000011260	Intron	chr13	19512708	19513459	752	71.8085	27.9255	1.99375e-15
PTPRK	Intron	chr1	36561643	36562378	736	69.2935	25.8152	2.03845e-15
CSDE1	Intron	chr4	110133098	110133912	815	62.5767	23.3129	2.03845e-15
NP_001116653.1	Intron	chr1	137119413	137120474	1062	66.855	30.1318	2.05185e-15
ENSSSCG00000011017	Intron	chr10	38803302	38804263	962	73.8046	33.264	2.05185e-15
ENSSSCG00000014267	Intron	chr2	121554357	121555128	772	91.9689	41.4508	2.05185e-15
ENSSSCG00000016475	Intron	chr18	6296520	6297770	1251	35.1719	11.9904	2.17184e-15
ENSSSCG00000011781	Intron	chr13	92333819	92334672	854	101.874	50.3513	2.4453e-15
ENSSSCG00000015774	Intron	chr15	41510305	41512056	1752	46.2329	22.2603	2.58984e-15
ENSSSCG00000017060	Intron	chr16	63877130	63877899	770	74.026	29.8701	3.01268e-15
ANKIB1	Intron	chr9	67798083	67798721	639	89.2019	35.9937	3.01268e-15
CTNNA3	Intron	chr14	72673420	72674317	898	54.5657	20.0445	3.06791e-15
RBMS1	Intron	chr15	62552523	62553850	1328	36.8976	13.5542	3.06791e-15
STK3	Intron	chr4	38350105	38351262	1158	42.3143	15.544	3.06791e-15
ANO4	Intron	chr5	78894565	78895255	691	70.9117	26.0492	3.06791e-15
MCTP2	Intron	chr7	92906479	92907850	1372	35.7143	13.1195	3.06791e-15
HADH	Intron	chr8	97835936	97836742	807	60.7187	22.3048	3.06791e-15
ACBD6	Intron	chr9	114193577	114194838	1262	38.8273	14.2631	3.06791e-15
GNG2	Intron	chr1	189895210	189896476	1267	41.0418	15.7853	3.09619e-15
ENSSSCG00000011022	Intron	chr10	39525853	39526699	847	61.3932	23.6128	3.09619e-15
TMEM132D	Intron	chr14	25903929	25904769	841	61.8312	23.7812	3.09619e-15
BLNK	Intron	chr14	112756190	112757382	1193	43.5876	16.7645	3.09619e-15
STAU1	Intron	chr4	64469234	64469919	686	75.8017	29.1545	3.09619e-15
BMP5	Intron	chr7	29843343	29844064	722	72.0222	27.7008	3.09619e-15
PRPF8	Intron	chr12	45328318	45329429	1112	56.6547	24.2806	3.36093e-15
SGMS1	Intron	chr14	103871756	103872903	1148	54.878	23.5192	3.36093e-15
POFUT1	Intron	chr17	37851209	37852450	1242	57.971	26.57	3.44491e-15
SLC19A2	Intron	chr4	84615665	84616316	652	115.031	53.681	3.69633e-15
ENSSSCG00000013114	Intron	chr2	9503308	9504396	1089	71.6253	33.9761	3.825e-15
RASGRF2	Intron	chr2	79050318	79050850	533	146.341	69.4184	3.825e-15
TBC1D8B	Intron	chrX	85260805	85261497	693	112.554	53.3911	3.825e-15
TMEM132C	Intron	chr14	26295352	26296054	703	93.8834	41.2518	4.10962e-15
PDE11A	Intron	chr15	78563033	78563951	919	71.8172	31.556	4.10962e-15
EPHB2	Intron	chr6	55743764	55744660	897	73.5786	32.33	4.10962e-15
NOL4	Intron	chr6	81984257	81985133	877	75.2566	33.0673	4.10962e-15
CNTLN	Intron	chr1	214292302	214293045	744	80.6452	33.6022	4.16011e-15
ITGA8	Intron	chr10	44186658	44187694	1037	57.8592	24.108	4.16011e-15
FAM45A	Intron	chr14	135017657	135019073	1417	42.343	17.6429	4.16011e-15
XRCC5	Intron	chr15	111775190	111776187	998	60.1202	25.0501	4.16011e-15
KIRREL3	Intron	chr9	52048357	52049827	1471	57.7838	28.552	4.33233e-15
ADAMTS8	Intron	chr9	55511437	55512183	747	113.788	56.2249	4.33233e-15
LEPREL1	Intron	chr13	96222221	96223347	1127	72.7595	35.4925	4.49997e-15
AGK	Intron	chr18	6756919	6757762	844	55.6872	20.1422	4.54454e-15
ANLN	Intron	chr18	36934020	36935075	1056	44.5076	16.0985	4.54454e-15
ENSSSCG00000006785	Intron	chr4	113089958	113090941	984	47.7642	17.2764	4.54454e-15
PLA2G15	Intron	chr6	12815522	12816401	880	53.4091	19.3182	4.54454e-15
OXSR1	Intron	chr13	18968042	18968944	903	76.412	34.33	4.75623e-15
ENSSSCG00000008500	Intron	chr3	96528051	96528585	535	128.972	57.9439	4.75623e-15
OMA1	Intron	chr6	109092797	109093529	733	94.1337	42.292	4.75623e-15
ENSSSCG00000004311	Intron	chr1	59754255	59755024	770	71.4286	28.5714	4.82954e-15
RAB27A	Intron	chr1	121287180	121288582	1403	39.2017	15.6807	4.82954e-15
FAM105B	Intron	chr16	3411359	3411896	538	102.23	40.8922	4.82954e-15
ENSSSCG00000007735	Intron	chr3	14786960	14788140	1181	46.5707	18.6283	4.82954e-15
CYP7A1	Intron	chr4	77178127	77178795	669	82.2123	32.8849	4.82954e-15
RFX3	Intron	chr1	228712975	228713892	918	66.4488	28.3224	5.60179e-15
MAGI1	Intron	chr13	39372508	39373053	546	133.7	62.2711	6.43425e-15
EIF4ENIF1	Intron	chr14	49043219	49044134	916	79.6943	37.1179	6.43425e-15
PRKX	Intron	chrX	125663805	125664899	1095	66.6667	31.0502	6.43425e-15
CLDN7	Intron	chr12	49741857	49742724	868	87.5576	41.4747	6.70169e-15
ENSSSCG00000008825	Intron	chr8	32910937	32911515	579	131.261	62.1762	6.70169e-15
RHOBTB1	Intron	chr14	66996857	66998791	1935	40.8269	19.6382	6.75373e-15
THADA	Intron	chr3	90431964	90432884	921	85.7763	41.2595	6.75373e-15
C14orf37	Intron	chr1	196159239	196160100	862	67.2854	27.8422	6.83467e-15
LYST	Intron	chr14	56748696	56749938	1243	46.6613	19.3081	6.83467e-15
PTPN4	Intron	chr15	29629001	29630017	1017	57.0305	23.5988	6.83467e-15
ENSSSCG00000014160	Intron	chr2	90363677	90364763	1087	53.3579	22.0791	6.83467e-15
GTPBP1	Intron	chr5	5517009	5517693	685	84.6715	35.0365	6.83467e-15
CHORDC1	Intron	chr9	23302873	23303522	650	89.2308	36.9231	6.83467e-15
ADAT2	Intron	chr1	22887433	22888432	1000	64	28	6.95856e-15
ENSSSCG00000005240	Intron	chr1	231579940	231580642	703	91.0384	39.8293	6.95856e-15
RNF125	Intron	chr6	80175160	80176036	877	60.4333	23.9453	7.67562e-15
RBPJ	Intron	chr8	16206898	16207456	559	94.8122	37.5671	7.67562e-15
SYNPO2	Intron	chr8	90252332	90252990	659	80.4249	31.8665	7.67562e-15
ENSSSCG00000017086	Intron	chr16	69005121	69005939	819	97.6801	47.619	7.94229e-15
SLC9A9	Intron	chr13	68968751	68969811	1061	47.1254	17.9076	8.11257e-15
SH3PXD2A	Intron	chr14	119758051	119759093	1043	47.9386	18.2167	8.11257e-15
TTN	Intron	chr15	79415844	79416612	769	65.0195	24.7074	8.11257e-15
ANKRD6	Intron	chr1	60642394	60643401	1008	66.4683	29.7619	8.15414e-15
RHOV	Intron	chr1	136935425	136936288	864	77.5463	34.7222	8.15414e-15
PQLC1	Intron	chr1	291086974	291087460	487	137.577	61.6016	8.15414e-15
STT3B	Intron	chr13	15526819	15527707	889	75.3656	33.7458	8.15414e-15
UBA5	Intron	chr13	60760523	60761629	1107	63.234	28.907	9.09263e-15
NINL	Intron	chr17	32702327	32703454	1128	62.0567	28.3688	9.09263e-15
MRPL13	Intron	chr4	18321126	18321835	710	98.5915	45.0704	9.09263e-15
FUT8	Intron	chr7	98176302	98176926	625	112	51.2	9.09263e-15
FMN1	Intron	chr1	144624592	144625610	1019	44.1609	15.7017	9.46849e-15
RPN2	Intron	chr17	42621886	42622606	721	77.6699	31.9001	1.11593e-14
PDE3B	Intron	chr2	41423232	41424195	964	58.0913	23.8589	1.11593e-14
SYNPO2	Intron	chr8	90255470	90256828	1359	41.2068	16.9242	1.11593e-14
CPNE1	Intron	chr17	41128675	41129421	747	95.0469	44.1767	1.11852e-14
NEK7	Intron	chr10	22197558	22198227	670	110.448	52.2388	1.17311e-14
RAB11FIP1	Intron	chr15	46028052	46028898	847	87.3672	41.3223	1.17311e-14
MAP6	Intron	chr9	9536146	9537294	1149	64.4038	30.4613	1.17311e-14
DUSP10	Intron	chr10	10953757	10955694	1938	31.9917	13.9319	1.17418e-14
FAM179A	Intron	chr3	103225329	103226332	1004	61.753	26.8924	1.17418e-14
B8Y651_PIG	Intron	chr4	60695884	60696733	850	72.9412	31.7647	1.17418e-14
FAM102B	Intron	chr4	116345863	116346673	811	76.4488	33.2922	1.17418e-14
OSBPL1A	Intron	chr6	74392043	74393376	1334	46.4768	20.2399	1.17418e-14
ENSSSCG00000004352	Intron	chr1	69821287	69822987	1701	25.2792	8.81834	1.35523e-14
CSRNP3	Intron	chr15	67443301	67444210	910	64.8352	27.4725	1.48815e-14
ENSSSCG00000015960	Intron	chr15	74253579	74254408	830	71.0843	30.1205	1.48815e-14
GALNT14	Intron	chr3	101672184	101673080	897	65.7748	27.8707	1.48815e-14
KLHL14	Intron	chr6	81019075	81020352	1278	46.1659	19.5618	1.48815e-14
ENSSSCG00000008856	Intron	chr8	37774334	37775701	1368	43.1287	18.2749	1.48815e-14
MFSD9	Intron	chr3	46941030	46941895	866	78.5219	35.7968	1.57147e-14
LCK	Intron	chr6	60938762	60939632	871	78.0712	35.5913	1.57147e-14
STK3	Intron	chr4	38290014	38290890	877	58.1528	22.805	1.69389e-14
SCN8A	Intron	chr5	15794709	15795356	648	78.7037	30.8642	1.69389e-14
PDE1B	Intron	chr5	18301689	18302530	842	60.5701	23.753	1.69389e-14
KIAA2026	Intron	chr1	226024493	226025239	747	64.257	24.0964	1.75394e-14
VEPH1	Intron	chr13	76980448	76981434	987	48.6322	18.2371	1.75394e-14
SC5A1_PIG	Intron	chr14	49636937	49637571	635	75.5906	28.3465	1.75394e-14
SH3PXD2A	Intron	chr14	119835110	119836417	1308	36.6972	13.7615	1.75394e-14
C14orf101	Intron	chr1	194417427	194418196	770	70.1299	28.5714	2.51143e-14
SCARB1	Intron	chr14	28438295	28439281	987	54.7112	22.2898	2.51143e-14
ADAM9	Intron	chr15	44886889	44888190	1302	41.4747	16.8971	2.51143e-14
TBXAS1	Intron	chr18	8184377	8185506	1130	47.7876	19.469	2.51143e-14
FUT8	Intron	chr7	97999617	98000206	590	91.5254	37.2881	2.51143e-14
KDM5B	Intron	chr10	24913079	24914265	1187	38.7532	14.3218	2.65276e-14
PTCD3	Intron	chr3	53576402	53577381	980	46.9388	17.3469	2.65276e-14
ZEB1	Intron	chr10	40407194	40408291	1098	54.6448	23.6794	2.69798e-14
CCDC46	Intron	chr12	10632373	10633932	1560	38.4615	16.6667	2.69798e-14
ANK3	Intron	chr14	66293811	66295225	1415	42.4028	18.3746	2.69798e-14
FGFR2	Intron	chr14	137324288	137325000	713	84.1515	36.4656	2.69798e-14
YLPM1	Intron	chr7	106266263	106267634	1372	43.7318	18.9504	2.69798e-14
ZNF582	Intron	chr6	42325754	42326696	943	82.7147	40.2969	2.72529e-14
ATIC	Intron	chr15	110926770	110927692	923	78.0065	36.8364	2.73556e-14
RFWD2	Intron	chr9	110895265	110895787	523	137.667	65.0096	2.73556e-14
GRIN3A	Intron	chr1	254947220	254947855	636	117.925	56.6038	2.77298e-14
FAF2	Intron	chr2	70463955	70464851	897	88.0713	43.4783	3.16708e-14
ADAM22	Intron	chr9	63807742	63809399	1658	47.6478	23.5223	3.16708e-14
ITGA3	Intron	chr12	24666369	24667413	1045	60.2871	26.7943	3.22659e-14
ENTHD1	Intron	chr5	4782637	4783557	921	68.4039	30.4017	3.22659e-14
ENSSSCG00000000555	Intron	chr5	45679710	45680602	893	70.5487	31.355	3.22659e-14
C6orf132	Intron	chr7	42832021	42832966	946	66.5962	29.5983	3.22659e-14
CNTLN	Intron	chr1	214409946	214410612	667	85.4573	35.982	3.39543e-14
GSK3B	Intron	chr13	104909220	104910068	849	67.1378	28.2686	3.39543e-14
MORC3	Intron	chr13	140453419	140454600	1182	48.2234	20.3046	3.39543e-14
WDR70	Intron	chr16	20130022	20130784	763	74.7051	31.4548	3.39543e-14
MAGI3	Intron	chr4	111414931	111415701	771	73.93	31.1284	3.39543e-14
INPP4B	Intron	chr8	73257594	73258698	1105	51.5837	21.7195	3.39543e-14
PARK2	Intron	chr1	7082908	7084012	1105	59.7285	27.1493	3.65232e-14
PRPF39	Intron	chr1	183762731	183763565	835	82.6347	38.3234	3.9457e-14
ENSSSCG00000009321	Intron	chr11	5311537	5312618	1082	63.7708	29.5749	3.9457e-14
MAPRE1	Intron	chr17	38412843	38413874	1032	66.8605	31.0078	3.9457e-14
HOOK1	Intron	chr6	107902235	107902922	688	100.291	46.5116	3.9457e-14
RPS6KA3	Intron	chrX	15426709	15427388	680	101.471	47.0588	3.9457e-14
SLC16A9	Intron	chr14	65713257	65714434	1178	37.3514	13.5823	3.9465e-14
O46604_PIG	Intron	chr14	137577430	137578514	1085	40.553	14.7465	3.9465e-14
PCDHGC5	Intron	chr2	130003668	130005127	1460	35.6164	14.3836	4.05257e-14
ENSSSCG00000006679	Intron	chr4	103270985	103271668	684	76.0234	30.7018	4.05257e-14
ZCCHC11	Intron	chr6	113451180	113452050	871	59.7015	24.1102	4.05257e-14
VAMP2	Intron	chr12	50606957	50607727	771	63.5538	24.6433	4.46304e-14
FAM134B	Intron	chr16	5234585	5235468	884	55.4299	21.4932	4.46304e-14
TMEM144	Intron	chr8	40968480	40969212	733	66.8486	25.9209	4.46304e-14
ENSSSCG00000009400	Intron	chr11	18562758	18563269	512	136.719	64.4531	4.78403e-14
IL26	Intron	chr5	31659606	31660405	800	87.5	41.25	4.78403e-14
CCDC28B	Intron	chr6	60955919	60956457	539	129.87	61.2245	4.78403e-14
ENSSSCG00000016873	Intron	chr16	25168137	25169157	1021	74.4368	36.239	4.81693e-14
MBNL3	Intron	chrX	106388807	106389342	536	141.791	69.0299	4.81693e-14
ENSSSCG00000002284	Intron	chr7	98786458	98787429	972	75.1029	36.0082	4.87859e-14
VTI1B	Intron	chr7	99818173	99819372	1200	60.8333	29.1667	4.87859e-14
NHSL1	Intron	chr1	27284594	27285478	885	62.1469	25.9887	5.61565e-14
ENSSSCG00000011268	Intron	chr13	20139351	20140622	1272	43.239	18.0818	5.61565e-14
C3orf15	Intron	chr13	105309565	105311092	1528	35.9948	15.0524	5.61565e-14
ENSSSCG00000015960	Intron	chr15	74190939	74191610	672	81.8452	34.2262	5.61565e-14
DCC	Intron	chr1	105949891	105950869	979	51.0725	20.429	6.48341e-14
ENSSSCG00000011008	Intron	chr10	34622941	34624084	1144	43.7063	17.4825	6.48341e-14
PPM1D	Intron	chr12	35534543	35535493	951	52.5762	21.0305	6.48341e-14
KIAA1328	Intron	chr6	83996780	83997870	1091	45.8295	18.3318	6.48341e-14
ADAMTSL3	Intron	chr7	57092621	57093513	893	55.991	22.3964	6.48341e-14
DDX50	Intron	chr14	75173218	75174174	957	70.0104	32.3929	6.86606e-14
BTBD11	Intron	chr5	11053824	11054995	1172	57.1672	26.4505	6.86606e-14
FAF1	Intron	chr6	115331250	115331845	596	112.416	52.0134	6.86606e-14
ATP8A1	Intron	chr8	28289802	28290409	608	110.197	50.9868	6.86606e-14
ENSSSCG00000015929	Intron	chr15	71123119	71124506	1388	41.7867	18.0115	7.17167e-14
ARMC9	Intron	chr15	124275133	124275970	838	91.8854	45.3461	8.20034e-14
CD247	Intron	chr4	86823649	86825089	1441	53.4351	26.3706	8.20034e-14
KIAA1328	Intron	chr6	84087552	84088241	690	107.246	52.1739	8.51016e-14
ENSSSCG00000011022	Intron	chr10	39618544	39620501	1958	36.2615	17.3647	8.57677e-14
MORN3	Intron	chr14	31056348	31057552	1205	58.9212	28.2158	8.57677e-14
ZFPM2	Intron	chr4	32183348	32184284	937	75.7737	36.286	8.57677e-14
PREX2	Intron	chr4	69419012	69420183	1172	45.2218	18.7713	9.23166e-14
ERC1	Intron	chr5	64341731	64342740	1010	52.4752	21.7822	9.23166e-14
CADPS2	Intron	chr18	22542290	22543118	829	71.1701	31.3631	9.3335e-14
ELMO1	Intron	chr18	36277035	36277906	872	67.6606	29.8165	9.3335e-14
SLC12A2	Intron	chr2	118756233	118757055	823	71.6889	31.5917	9.3335e-14
ENSSSCG00000008078	Intron	chr3	38115290	38116367	1078	54.731	24.1187	9.3335e-14
C2orf63	Intron	chr3	79877497	79878168	672	87.7976	38.6905	9.3335e-14
SLC35B3	Intron	chr7	5732226	5733177	952	61.9748	27.3109	9.3335e-14
SCAPER	Intron	chr7	62183736	62184408	673	87.6672	38.633	9.3335e-14
ACOX2	Intron	chr13	33868419	33869182	764	81.1518	36.6492	1.08315e-13
CCDC34	Intron	chr2	31030815	31032052	1238	50.0808	22.6171	1.08315e-13
ENSSSCG00000007948	Intron	chr3	34115809	34116794	986	62.8803	28.3976	1.08315e-13
ENSSSCG00000011037	Intron	chr10	42328797	42329789	993	65.4582	30.2115	1.19297e-13
ENSSSCG00000017325	Intron	chr12	15886984	15888095	1112	58.4532	26.9784	1.19297e-13
SMG6	Intron	chr12	45697115	45697858	744	87.3656	40.3226	1.19297e-13
COL11A1	Intron	chr4	120757205	120757768	564	115.248	53.1915	1.19297e-13
CLASP2	Intron	chr13	16312747	16313608	862	64.9652	27.8422	1.20361e-13
LDB3	Intron	chr14	91447079	91447984	906	61.8102	26.4901	1.20361e-13
ENSSSCG00000007077	Intron	chr17	22784748	22785440	693	80.8081	34.632	1.20361e-13
PREPL	Intron	chr3	89522554	89523520	967	57.9111	24.819	1.20361e-13
SNRNP40	Intron	chr6	60202067	60202812	746	75.067	32.1716	1.20361e-13
COL17A1	Intron	chr14	120078573	120079405	833	81.6327	38.4154	1.25697e-13
DPM1	Intron	chr17	54553792	54555111	1320	51.5152	24.2424	1.25697e-13
SCML1	Intron	chrX	13755321	13755814	494	137.652	64.7773	1.25697e-13
UBE2H	Intron	chr18	17077299	17078259	961	46.8262	17.6899	1.51021e-13
NKAIN3	Intron	chr4	73948220	73949097	878	51.2528	19.3622	1.51021e-13
RGL1	Intron	chr9	117501378	117502676	1299	34.642	13.087	1.51021e-13
ENSSSCG00000004358	Intron	chr1	70771497	70772107	611	122.75	60.5565	1.91227e-13
RBM33	Intron	chr18	1888402	1889481	1080	69.4444	34.2593	1.91227e-13
CHCHD3	Intron	chr18	14417292	14418433	1142	63.0473	30.648	1.98662e-13
MPP6	Intron	chr18	46573985	46574925	941	76.5143	37.1945	1.98662e-13
ATL2	Intron	chr3	95010097	95011501	1405	51.2456	24.911	1.98662e-13
DPYD	Intron	chr4	125158689	125159362	674	106.825	51.9288	1.98662e-13
CHPT1	Intron	chr5	77919424	77920298	875	78.8571	37.7143	2.00264e-13
AP1B1	Intron	chr14	47067163	47067943	781	65.3009	26.8886	2.08799e-13
ANK3	Intron	chr14	66043787	66044881	1095	46.5753	19.1781	2.08799e-13
CRYM	Intron	chr3	22419682	22420647	966	52.795	21.7391	2.08799e-13
PRKD3	Intron	chr3	96092801	96093795	995	51.2563	21.1055	2.08799e-13
TRPA1	Intron	chr4	65667440	65668421	982	51.9348	21.3849	2.08799e-13
CHD2	Intron	chr7	96292737	96293623	887	57.4972	23.6753	2.08799e-13
ANK2	Intron	chr8	94041918	94042807	890	57.3034	23.5955	2.08799e-13
MAP3K7	Intron	chr1	61631295	61632282	988	43.5223	16.1943	2.29682e-13
PDE4D	Intron	chr16	35916908	35918092	1185	36.2869	13.5021	2.29682e-13
ENSSSCG00000017744	Intron	chr12	40816564	40817394	831	57.7617	22.864	2.39477e-13
OXCT1	Intron	chr16	24006313	24007037	725	66.2069	26.2069	2.39477e-13
DMXL2	Intron	chr1	125295285	125296109	825	72.7273	32.7273	2.51438e-13
TMEM55A	Intron	chr4	46384695	46385501	807	74.3494	33.4572	2.51438e-13
ARAP2	Intron	chr8	23233686	23234383	698	85.9599	38.6819	2.51438e-13
ATP2C1	Intron	chr13	1301934	1302930	997	54.1625	23.0692	2.75859e-13
TTC28	Intron	chr14	46198446	46199411	966	55.9006	23.8095	2.75859e-13
SOX6	Intron	chr2	40002810	40003531	722	74.7922	31.856	2.75859e-13
FBXL13	Intron	chr9	95896525	95897235	711	75.9494	32.3488	2.75859e-13
ATP11C	Intron	chrX	112431210	112432304	1095	49.3151	21.0046	2.75859e-13
EPB41L2	Intron	chr1	33777934	33778868	935	67.3797	31.016	2.77965e-13
PBX1	Intron	chr4	89685780	89687115	1336	47.1557	21.7066	2.77965e-13
SERPINA12	Intron	chr7	124285277	124286473	1197	52.6316	24.2272	2.77965e-13
SLC16A9	Intron	chr14	65671632	65672661	1030	64.0777	30.0971	2.93424e-13
VAV3	Intron	chr4	116775478	116776717	1240	53.2258	25	2.93424e-13
LDB3	Intron	chr14	91425184	91426124	941	60.5739	26.5675	3.37514e-13
HNRNPM	Intron	chr2	51753712	51754444	733	77.7626	34.1064	3.37514e-13
SMAGP	Intron	chr5	15401816	15402765	950	60	26.3158	3.37514e-13
ENSSSCG00000014993	Intron	chr9	33702967	33703967	1001	56.9431	24.975	3.37514e-13
FAM190B	Intron	chr14	89092149	89092858	710	102.817	50.7042	3.39189e-13
KIAA1429	Intron	chr4	42671439	42672891	1453	50.2409	24.7763	3.39189e-13
BIN2	Intron	chr5	15344663	15346208	1546	47.2186	23.2859	3.39189e-13
PRTG	Intron	chr1	120935852	120936789	938	52.2388	21.322	3.39349e-13
FMN1	Intron	chr1	144311346	144312208	863	56.7787	23.175	3.39349e-13
VCL	Intron	chr14	80024910	80025726	817	59.9755	24.4798	3.39349e-13
GNRH2	Intron	chr17	34053227	34054198	972	50.4115	20.5761	3.39349e-13
PTPRA	Intron	chr17	34326494	34327262	769	63.7191	26.0078	3.39349e-13
PIK3C2G	Intron	chr5	52072616	52073445	830	59.0361	24.0964	3.39349e-13
GRB2	Intron	chr12	4147952	4149436	1485	47.138	22.8956	3.50946e-13
BMPER	Intron	chr18	38598068	38599165	1098	63.7523	30.9654	3.50946e-13
HAO2	Intron	chr4	105785658	105787128	1471	47.5867	23.1135	3.50946e-13
LRRC40	Intron	chr6	100478177	100479269	1093	64.0439	31.107	3.50946e-13
KIAA0427	Intron	chr1	101463337	101464271	935	49.1979	19.2513	3.79931e-13
ADAMTSL1	Intron	chr1	212925622	212926550	929	49.5156	19.3757	3.79931e-13
PHF7	Intron	chr13	29173842	29175007	1166	39.4511	15.4374	3.79931e-13
RFESD	Intron	chr2	82833703	82834790	1088	42.2794	16.5441	3.79931e-13
ENSSSCG00000005991	Intron	chr4	17222792	17224009	1218	37.7668	14.7783	3.79931e-13
ENSSSCG00000010856	Intron	chr10	14180613	14181703	1091	53.1622	23.8313	4.31058e-13
ENSSSCG00000009400	Intron	chr11	18616353	18617212	860	67.4419	30.2326	4.31058e-13
GPR155	Intron	chr15	75310945	75312495	1551	37.3952	16.7634	4.31058e-13
SKAP2	Intron	chr18	44543831	44544765	935	62.0321	27.8075	4.31058e-13
DPYD	Intron	chr4	125379461	125381354	1894	30.623	13.7276	4.31058e-13
ENSSSCG00000014826	Intron	chr9	7510963	7511896	934	62.0985	27.8373	4.31058e-13
LIN28B	Intron	chr1	74773501	74774202	702	74.0741	31.339	4.5951e-13
PECA1_PIG	Intron	chr12	12268759	12270557	1799	28.9049	12.229	4.5951e-13
LAC_PIG	Intron	chr14	49758593	49759257	665	78.1955	33.0827	4.5951e-13
ANP32E	Intron	chr4	102809385	102810149	765	67.9739	28.7582	4.5951e-13
SLC7A8	Intron	chr7	82279932	82280854	923	56.338	23.8353	4.5951e-13
GLDN	Intron	chr1	125400896	125401606	711	85.7947	39.3812	4.81997e-13
SPRED1	Intron	chr1	139695150	139696164	1015	60.0985	27.5862	4.81997e-13
TM9SF4	Intron	chr17	38004112	38005353	1242	49.1143	22.5443	4.81997e-13
HIPK3	Intron	chr2	26022206	26022845	640	95.3125	43.75	4.81997e-13
CDC25C	Intron	chr2	127277970	127279104	1135	53.7445	24.6696	4.81997e-13
CCDC88A	Intron	chr3	79946801	79947680	880	69.3182	31.8182	4.81997e-13
DCAF13	Intron	chr4	34070087	34071049	963	63.3437	29.0758	4.81997e-13
ENSSSCG00000009495	Intron	chr11	64545301	64546260	960	66.6667	31.25	5.13243e-13
FAF1	Intron	chr6	115339216	115340211	996	64.257	30.1205	5.13243e-13
SLC24A5	Intron	chr1	128942626	128943203	578	115.917	55.3633	5.24377e-13
TRIM33	Intron	chr4	110441614	110442718	1105	60.6335	28.9593	5.24377e-13
KIAA0174	Intron	chr6	10633599	10634221	623	107.544	51.3644	5.24377e-13
ENSSSCG00000005393	Intron	chr1	254419769	254420490	722	76.1773	33.241	5.72732e-13
AGTPBP1	Intron	chr10	28407011	28407999	989	55.6117	24.2669	5.72732e-13
PRKG1	Intron	chr14	102237253	102237866	614	89.5765	39.0879	5.72732e-13
HIPK3	Intron	chr2	26034394	26035881	1488	36.9624	16.129	5.72732e-13
SCYL3	Intron	chr4	84262022	84262828	807	68.1537	29.7398	5.72732e-13
DNAJC14	Intron	chr5	20218152	20219114	963	57.1132	24.9221	5.72732e-13
PTPN9	Intron	chr7	63337557	63338582	1026	53.6062	23.3918	5.72732e-13
PSD3	Intron	chr17	12367059	12368066	1008	43.6508	16.8651	5.95811e-13
MDGA2	Intron	chr1	185470850	185472242	1393	50.9691	25.1256	6.01473e-13
NARG2	Intron	chr1	115041439	115041921	483	140.787	68.323	6.19629e-13
PPM1D	Intron	chr12	35503118	35504162	1045	65.0718	31.5789	6.19629e-13
PAIP1	Intron	chr16	25281798	25284003	2206	30.825	14.9592	6.19629e-13
ARID3B	Intron	chr7	64505021	64506369	1349	50.4077	24.4626	6.19629e-13
PARK2	Intron	chr1	6888018	6888986	969	51.5996	21.6718	7.60974e-13
C17orf57	Intron	chr12	14387076	14388218	1143	43.7445	18.3727	7.60974e-13
ENSSSCG00000004123	Intron	chr1	21503186	21504335	1150	51.3043	23.4783	8.34142e-13
ENSSSCG00000005238	Intron	chr1	231525161	231525746	586	100.683	46.0751	8.34142e-13
PER2	Intron	chr15	130382319	130383430	1112	53.0576	24.2806	8.34142e-13
INTS10	Intron	chr17	8452296	8454453	2158	27.3401	12.5116	8.34142e-13
COMMD10	Intron	chr2	108965811	108966814	1004	58.7649	26.8924	8.34142e-13
MAGI3	Intron	chr4	111340237	111341236	1000	59	27	8.34142e-13
ENSSSCG00000003828	Intron	chr6	108230687	108231780	1094	53.9305	24.6801	8.34142e-13
PITPNC1	Intron	chr12	11936030	11937122	1093	56.7246	26.5325	8.96591e-13
EFCAB5	Intron	chr12	44109512	44111185	1674	37.037	17.3238	8.96591e-13
FBXW4	Intron	chr14	117527009	117527582	574	108.014	50.5226	8.96591e-13
NFAT5	Intron	chr6	12253161	12254077	917	67.6118	31.6249	8.96591e-13
ENSSSCG00000003945	Intron	chr6	120186234	120187901	1668	37.1703	17.3861	8.96591e-13
ENSSSCG00000010370	Intron	chr14	92054911	92056081	1171	40.1366	16.2254	9.01204e-13
ST8SIA4	Intron	chr2	96059423	96060250	828	56.7633	22.9469	9.01204e-13
SLC22A4	Intron	chr2	122384742	122385707	966	67.2878	32.0911	9.22567e-13
NBEA	Intron	chr11	10847024	10847788	765	69.281	30.0654	9.68026e-13
CADPS2	Intron	chr18	22969817	22970376	560	94.6429	41.0714	9.68026e-13
ZNF582	Intron	chr6	42451008	42451864	857	61.8436	26.8378	9.68026e-13
NRD1	Intron	chr6	114153677	114155013	1337	39.641	17.2027	9.68026e-13
FGF14	Intron	chr11	71262349	71263331	983	56.9685	25.4323	1.14485e-12
ENSSSCG00000016234	Intron	chr15	118533445	118534719	1275	43.9216	19.6078	1.14485e-12
RPN2	Intron	chr17	42652924	42654159	1236	45.3074	20.2265	1.14485e-12
ANTXR1	Intron	chr3	67234904	67236092	1189	47.0984	21.0261	1.14485e-12
ZFHX4	Intron	chr4	61644524	61645794	1271	44.0598	19.6696	1.14485e-12
TBC1D19	Intron	chr8	16323428	16324451	1024	54.6875	24.4141	1.14485e-12
PRDM5	Intron	chr8	88790565	88791510	946	59.1966	26.4271	1.14485e-12
SLC9A6	Intron	chrX	109337169	109338227	1059	52.8801	23.6072	1.14485e-12
BAHD1	Intron	chr1	137320294	137321288	995	69.3467	34.1709	1.40453e-12
NR6A1	Intron	chr1	280199483	280200724	1242	55.5556	27.3752	1.40453e-12
C3orf70	Intron	chr13	93096370	93097154	785	61.1465	25.4777	1.73034e-12
GPR128	Intron	chr13	116430890	116431931	1042	46.0653	19.1939	1.73034e-12
IPMK	Intron	chr14	96976635	96977978	1344	35.7143	14.881	1.73034e-12
ENSSSCG00000008177	Intron	chr3	49999225	50000368	1144	41.958	17.4825	1.73034e-12
PLS3	Intron	chrX	92852546	92853293	748	64.1711	26.738	1.73034e-12
MAP7D3	Intron	chrX	109526656	109527515	860	55.814	23.2558	1.73034e-12
PRKG1	Intron	chr14	102152927	102153681	755	75.4967	34.4371	1.94257e-12
C5orf4	Intron	chr16	65729079	65730972	1894	30.095	13.7276	1.94257e-12
ENSSSCG00000003726	Intron	chr6	79817066	79817639	574	99.3031	45.2962	1.94257e-12
ADAD1	Intron	chr8	87244798	87245544	747	76.3052	34.8059	1.94257e-12
FCHSD2	Intron	chr9	7092496	7093365	870	65.5172	29.8851	1.94257e-12
TBC1D8B	Intron	chrX	85282330	85283153	824	69.1748	31.5534	1.94257e-12
ANKRD28	Intron	chr13	2373496	2374641	1146	39.267	15.7068	2.02158e-12
COPS2	Intron	chr1	127893981	127895432	1452	41.3223	19.2837	2.09404e-12
TMEM108	Intron	chr13	61369249	61369957	709	84.6262	39.4922	2.09404e-12
ANK3	Intron	chr14	66195939	66196785	847	70.8383	33.0579	2.09404e-12
C10orf76	Intron	chr14	117999651	118000412	762	78.7402	36.7454	2.09404e-12
C2orf65	Intron	chr3	62854298	62855025	728	82.4176	38.4615	2.09404e-12
ENSSSCG00000008501	Intron	chr3	96693753	96694812	1060	56.6038	26.4151	2.09404e-12
ENSSSCG00000001957	Intron	chr7	70797182	70798390	1209	49.6278	23.1596	2.09404e-12
CNTN5	Intron	chr9	31021802	31022581	780	76.9231	35.8974	2.09404e-12
PITPNC1	Intron	chr12	11934873	11935968	1096	60.219	29.1971	2.13815e-12
CRLS1	Intron	chr17	14010734	14012726	1993	33.1159	16.0562	2.13815e-12
VCAN	Intron	chr2	81192150	81192853	704	93.75	45.4545	2.13815e-12
UBAC2	Intron	chr11	69055829	69056650	822	76.6423	36.4964	2.15698e-12
C3orf14	Intron	chr13	37127820	37128899	1080	58.3333	27.7778	2.15698e-12
COL8A1	Intron	chr13	117379579	117380112	534	117.978	56.1798	2.15698e-12
MLXIP	Intron	chr14	30579660	30580576	917	68.7023	32.7154	2.15698e-12
ACVR2A	Intron	chr15	904395	905211	817	77.1114	36.7197	2.15698e-12
WBP1	Intron	chr3	62972872	62973820	949	66.3857	31.6122	2.15698e-12
ACBD6	Intron	chr9	114405383	114406142	760	82.8947	39.4737	2.15698e-12
HTR4	Intron	chr2	135417779	135419057	1279	39.8749	17.2009	2.22909e-12
SLC26A7	Intron	chr4	46122898	46123519	622	81.9936	35.3698	2.22909e-12
INTU	Intron	chr8	83772774	83773476	703	72.5462	31.2945	2.22909e-12
TMLHE	Intron	chrX	123239862	123240603	742	68.7332	29.6496	2.22909e-12
ERC1	Intron	chr5	64261088	64261677	590	113.559	55.9322	2.49114e-12
CLNS1A	Intron	chr9	11986524	11987704	1181	56.7316	27.9424	2.49114e-12
ORC5	Intron	chr9	97240996	97242022	1027	65.2386	32.1324	2.49114e-12
NT5DC1	Intron	chr1	85806468	85807032	565	95.5752	42.4779	2.65733e-12
ZNF385D	Intron	chr13	7072972	7073918	947	57.0222	25.3432	2.65733e-12
OXSR1	Intron	chr13	18996100	18997092	993	54.3807	24.1692	2.65733e-12
MMS19	Intron	chr14	113705027	113706003	977	55.2712	24.565	2.65733e-12
MTMR7	Intron	chr17	4769991	4771273	1283	42.0889	18.7062	2.65733e-12
SEC24A	Intron	chr2	124627208	124627777	570	94.7368	42.1053	2.65733e-12
FZD6	Intron	chr4	34201190	34202115	926	58.3153	25.9179	2.65733e-12
CRY1	Intron	chr5	11558524	11559365	842	64.133	28.5036	2.65733e-12
ENSSSCG00000001231	Intron	chr7	24497877	24498558	682	79.1789	35.1906	2.65733e-12
SUPT3H	Intron	chr7	46696154	46697271	1118	48.3005	21.4669	2.65733e-12
C6orf191	Intron	chr1	34763267	34764350	1084	53.5055	24.9077	3.65268e-12
ANK3	Intron	chr14	66148036	66148929	894	64.877	30.2013	3.65268e-12
BANF2	Intron	chr17	26793418	26795295	1878	30.8839	14.377	3.65268e-12
FBXO3	Intron	chr2	25584450	25585299	850	68.2353	31.7647	3.65268e-12
BTBD10	Intron	chr2	42807015	42807716	702	82.6211	38.4615	3.65268e-12
CLIC5	Intron	chr7	47779770	47780453	684	84.7953	39.4737	3.65268e-12
SSH2	Intron	chr12	43670309	43671174	866	56.582	24.2494	3.74167e-12
SCAPER	Intron	chr7	62026028	62026924	897	54.6265	23.4114	3.74167e-12
ABCB7	Intron	chrX	59596843	59597546	704	69.6023	29.8295	3.74167e-12
ENSSSCG00000005240	Intron	chr1	231716105	231717067	963	66.459	32.1911	3.78179e-12
PAPPA	Intron	chr1	269887515	269888721	1207	53.024	25.6835	3.78179e-12
KIAA1324L	Intron	chr9	87341350	87342912	1563	40.9469	19.8337	3.78179e-12
TGFBR1	Intron	chr1	252454693	252455795	1103	55.3037	26.2919	3.79262e-12
SUGT1	Intron	chr11	24950993	24952022	1030	59.2233	28.1553	3.79262e-12
CLIP1	Intron	chr14	30396457	30397545	1089	56.0147	26.6299	3.79262e-12
RNF214	Intron	chr9	43540973	43541748	776	78.6082	37.3711	3.79262e-12
C9orf93	Intron	chr1	216044506	216045533	1028	50.5837	22.3735	4.54176e-12
ABCB11	Intron	chr15	70919551	70920276	726	71.6253	31.6804	4.54176e-12
Q2VTP6_PIG	Intron	chr17	35768349	35769351	1003	51.8445	22.9312	4.54176e-12
FAM172A	Intron	chr2	90073779	90074803	1025	50.7317	22.439	4.54176e-12
TOX	Intron	chr4	76846088	76846694	607	85.6672	37.8913	4.54176e-12
CHD5	Intron	chr6	45612752	45613921	1170	44.4444	19.6581	4.54176e-12
AFF1	Intron	chr8	113139304	113140292	989	52.5784	23.2558	4.54176e-12
GPR137C	Intron	chr1	190666079	190666942	864	53.2407	21.9907	4.60934e-12
GPC6	Intron	chr11	64115838	64116705	868	52.9954	21.8894	4.60934e-12
CPD	Intron	chr12	44455176	44456213	1038	44.316	18.3044	4.60934e-12
SLMAP	Intron	chr13	33226802	33228019	1218	37.7668	15.5993	4.60934e-12
PDE11A	Intron	chr15	78509288	78510338	1051	43.7678	18.078	4.60934e-12
EFCAB7	Intron	chr6	105017152	105018460	1309	35.1413	14.5149	4.60934e-12
PLEKHM3	Intron	chr15	103989617	103990717	1101	49.9546	22.7066	5.15079e-12
RAB10	Intron	chr3	105422634	105423512	879	62.5711	28.4414	5.15079e-12
NFATC4	Intron	chr7	81293825	81294760	936	58.7607	26.7094	5.15079e-12
AKAP9	Intron	chr9	67420916	67421734	819	67.1551	30.525	5.15079e-12
EXOSC8	Intron	chr11	12281386	12282359	974	48.2546	20.5339	6.24583e-12
SNX25	Intron	chr15	43622025	43622931	907	51.8192	22.0507	6.24583e-12
PDE11A	Intron	chr15	78547623	78549470	1848	25.4329	10.8225	6.24583e-12
PLA2G16	Intron	chr2	6946641	6947789	1149	40.9051	17.4064	6.24583e-12
LYRM1	Intron	chr3	22768151	22769121	971	48.4037	20.5973	6.24583e-12
C13orf1	Intron	chr11	17753078	17753998	921	60.8035	28.2302	6.3608e-12
WNK4	Intron	chr12	17658479	17659447	969	57.7915	26.8318	6.3608e-12
MAP4	Intron	chr13	25804975	25806822	1848	30.303	14.0693	6.3608e-12
BANF2	Intron	chr17	26788148	26789390	1243	45.0523	20.9171	6.3608e-12
POC5	Intron	chr2	73547423	73548216	794	70.529	32.7456	6.3608e-12
FMO2	Intron	chr9	61601205	61602232	1028	54.4747	25.2918	6.3608e-12
SP2	Intron	chr12	21640311	21641460	1150	56.5217	27.8261	6.47139e-12
ARHGAP28	Intron	chr6	68819902	68820855	954	68.1342	33.543	6.47139e-12
SNRPC	Intron	chr7	35179724	35180559	836	77.7512	38.2775	6.47139e-12
DDX3X	Intron	chrX	36692395	36693142	748	86.8984	42.7807	6.47139e-12
AFF2	Intron	chrX	119289332	119289881	550	118.182	58.1818	6.47139e-12
KALRN	Intron	chr13	102479679	102480556	878	67.1982	31.8907	6.66182e-12
C10orf72	Intron	chr14	93534298	93535314	1017	58.0138	27.532	6.66182e-12
USP44	Intron	chr5	82945247	82946242	996	59.2369	28.1124	6.66182e-12
CCDC158	Intron	chr8	61497126	61497799	674	87.5371	41.543	6.66182e-12
PICALM	Intron	chr9	20168005	20169239	1235	47.7733	22.6721	6.66182e-12
AHR	Intron	chr9	81074800	81075403	604	97.6821	46.3576	6.66182e-12
TPK1	Intron	chr9	105970928	105971833	906	65.1214	30.9051	6.66182e-12
SMAP1	Intron	chr1	53245561	53246533	973	63.7205	30.8325	6.68522e-12
VPS37B	Intron	chr14	30057419	30058203	785	78.9809	38.2166	6.68522e-12
PIK3C2G	Intron	chr5	52444474	52446455	1982	22.1998	9.08174	7.5461e-12
C10orf68	Intron	chr10	53111733	53112621	889	56.243	24.7469	7.73426e-12
FAM13C	Intron	chr14	65127471	65128146	676	73.9645	32.5444	7.73426e-12
CCDC109A	Intron	chr14	78880714	78881507	794	62.9723	27.7078	7.73426e-12
ARMC9	Intron	chr15	124277552	124278787	1236	40.4531	17.7994	7.73426e-12
PCSK2	Intron	chr17	26415668	26416724	1057	47.3037	20.8136	7.73426e-12
WDR47	Intron	chr4	115510125	115511143	1019	49.0677	21.5898	7.73426e-12
ENSSSCG00000001958	Intron	chr7	70843480	70844358	879	56.8828	25.0284	7.73426e-12
ENSSSCG00000015459	Intron	chr9	103071069	103071947	879	56.8828	25.0284	7.73426e-12
UPF3B	Intron	chrX	96426515	96427635	1121	44.603	19.6253	7.73426e-12
C9orf156	Intron	chr1	251307364	251308326	963	55.0363	24.9221	8.90118e-12
PRKCA	Intron	chr12	11247464	11249480	2017	26.2766	11.8989	8.90118e-12
MN1	Intron	chr14	45680178	45681409	1232	43.0195	19.4805	8.90118e-12
SCN2A	Intron	chr15	67150167	67150874	708	74.8588	33.8983	8.90118e-12
C20orf94	Intron	chr17	19568892	19569733	842	62.9454	28.5036	8.90118e-12
DOCK4	Intron	chr18	32757701	32758652	952	55.6723	25.2101	8.90118e-12
DHX57	Intron	chr3	94687708	94689105	1398	37.9113	17.1674	8.90118e-12
ENSSSCG00000006071	Intron	chr4	37578517	37579551	1035	51.2077	23.1884	8.90118e-12
PDE7B	Intron	chr1	29458762	29460013	1252	50.3195	24.7604	1.51317e-11
HERC1	Intron	chr1	111691325	111692255	931	67.6692	33.2975	1.51317e-11
SCEL	Intron	chr11	48634299	48635741	1443	43.659	21.483	1.51317e-11
ITGAV	Intron	chr15	85888994	85889781	788	79.9492	39.3401	1.51317e-11
FAM32A	Intron	chr2	60737101	60738033	933	67.5241	33.2262	1.51317e-11
ALDH7A1	Intron	chr2	117403414	117405347	1934	32.575	16.029	1.51317e-11
VAMP5	Intron	chr3	54045047	54045957	911	69.1548	34.0285	1.51317e-11
ALG14	Intron	chr4	126975690	126977372	1683	37.4332	18.4195	1.51317e-11
ENSSSCG00000000813	Intron	chr5	73542151	73543372	1222	51.5548	25.3682	1.51317e-11
IL15	Intron	chr8	73826023	73826794	772	81.6062	40.1554	1.51317e-11
ECT2L	Intron	chr1	26922609	26923689	1081	52.729	24.9769	1.55922e-11
SETD5	Intron	chr13	54854000	54854865	866	65.8199	31.1778	1.55922e-11
PLAT	Intron	chr17	11917940	11919416	1477	38.5917	18.2803	1.55922e-11
ZFYVE16	Intron	chr2	78385627	78386617	991	57.5177	27.2452	1.55922e-11
FAM78B	Intron	chr4	87975721	87977112	1392	40.9483	19.3966	1.55922e-11
ADAM10	Intron	chr1	117398811	117399750	940	63.8298	30.8511	1.56492e-11
HERC2	Intron	chr15	53438943	53439867	925	64.8649	31.3514	1.56492e-11
SHPRH	Intron	chr1	20553970	20554810	841	57.0749	24.9703	1.78967e-11
PLXDC2	Intron	chr10	51849932	51850801	870	55.1724	24.1379	1.78967e-11
UNC5D	Intron	chr15	47662191	47663331	1141	42.0684	18.4049	1.78967e-11
C8orf34	Intron	chr4	69010132	69011076	945	50.7937	22.2222	1.78967e-11
ENTHD1	Intron	chr5	4775424	4776532	1109	43.2822	18.936	1.78967e-11
SRSF11	Intron	chr6	100426094	100426916	823	58.3232	25.5164	1.78967e-11
HIBCH	Intron	chr15	89420463	89421223	761	67.0171	30.2234	2.0741e-11
WIZ	Intron	chr2	60205204	60205941	738	69.1057	31.1653	2.0741e-11
ATP2A2	Intron	chr14	31717784	31718829	1046	51.6252	23.9006	2.25709e-11
SORCS3	Intron	chr14	121061835	121062792	958	56.3674	26.096	2.25709e-11
GRIP1	Intron	chr5	30790272	30791495	1224	44.1176	20.4248	2.25709e-11
ENSSSCG00000002473	Intron	chr7	123854461	123855294	834	64.7482	29.976	2.25709e-11
NUSAP1	Intron	chr1	136435297	136436283	987	61.8034	30.3951	2.68824e-11
PHLPP1	Intron	chr1	165725845	165726822	978	62.3722	30.6748	2.68824e-11
TMPRSS15	Intron	chr13	131918968	131919700	733	83.2196	40.9277	2.68824e-11
SLC7A4	Intron	chr14	51810768	51811708	941	64.8247	31.881	2.68824e-11
MGEA5	Intron	chr14	117693996	117694774	779	78.3055	38.5109	2.68824e-11
CCDC141	Intron	chr15	79640197	79641129	933	65.3805	32.1543	2.68824e-11
USP37	Intron	chr15	113722384	113723182	799	76.3454	37.5469	2.68824e-11
ENSSSCG00000008078	Intron	chr3	37974163	37975277	1115	54.7085	26.9058	2.68824e-11
RBM16	Intron	chr1	13010707	13011621	915	60.1093	28.4153	2.73626e-11
USPL1	Intron	chr11	6766535	6767286	752	73.1383	34.5745	2.73626e-11
PDZD8	Intron	chr14	133329539	133330451	913	60.241	28.4775	2.73626e-11
TNKS	Intron	chr15	52695725	52696685	961	57.232	27.0552	2.73626e-11
ENSSSCG00000016429	Intron	chr18	4348975	4349877	903	60.9081	28.7929	2.73626e-11
SUV420H1	Intron	chr2	3085086	3085766	681	80.7636	38.1791	2.73626e-11
PAPOLA	Intron	chr7	126668666	126669586	921	59.7177	28.2302	2.73626e-11
INPP4B	Intron	chr8	73252701	73253674	974	56.4682	26.694	2.73626e-11
ENSSSCG00000011008	Intron	chr10	34577104	34578184	1081	53.654	25.9019	2.76598e-11
C10orf28	Intron	chr14	114249102	114249940	839	69.1299	33.3731	2.76598e-11
ELMO1	Intron	chr18	36293404	36294399	996	58.2329	28.1124	2.76598e-11
HEXB	Intron	chr2	72715033	72715807	775	74.8387	36.129	2.76598e-11
SNX16	Intron	chr4	56570938	56571914	977	59.3654	28.6592	2.76598e-11
OTUD7B	Intron	chr4	103092606	103094090	1485	39.0572	18.8552	2.76598e-11
CDC14A	Intron	chr4	122536281	122537272	992	58.4677	28.2258	2.76598e-11
ENSSSCG00000000058	Intron	chr5	3437392	3438737	1346	43.0906	20.8024	2.76598e-11
PTCHD2	Intron	chr6	48427456	48428059	604	96.0265	46.3576	2.76598e-11
GLT25D2	Intron	chr9	117434542	117435557	1016	57.0866	27.5591	2.76598e-11
CCDC64	Intron	chr14	40264432	40265359	928	49.569	21.5517	3.02891e-11
CNNM2	Intron	chr14	119005289	119006103	815	56.4417	24.5399	3.02891e-11
ENSSSCG00000008420	Intron	chr3	84362614	84363483	870	52.8736	22.9885	3.02891e-11
ENSSSCG00000000595	Intron	chr5	53169083	53169980	898	51.2249	22.2717	3.02891e-11
TTC28	Intron	chr14	45958219	45959230	1012	48.419	21.7391	3.57185e-11
LNPEP	Intron	chr2	92744643	92745447	805	60.8696	27.3292	3.57185e-11
DUSP11	Intron	chr3	63670788	63672101	1314	37.2907	16.7428	3.57185e-11
POU2F1	Intron	chr4	86904935	86905662	728	67.3077	30.2198	3.57185e-11
ENSSSCG00000002937	Intron	chr6	31399572	31400388	817	59.9755	26.9278	3.57185e-11
KIF5B	Intron	chr10	41080176	41080789	614	84.6906	39.0879	3.93615e-11
ENSSSCG00000011648	Intron	chr13	63203344	63204067	724	71.8232	33.1492	3.93615e-11
ENSSSCG00000011967	Intron	chr13	116659149	116660183	1035	50.2415	23.1884	3.93615e-11
EIF2B1	Intron	chr14	29467097	29467742	646	80.4954	37.1517	3.93615e-11
CCDC111	Intron	chr15	43031282	43032145	864	60.1852	27.7778	3.93615e-11
ADAM9	Intron	chr15	44972569	44973349	781	66.5813	30.7298	3.93615e-11
WDR70	Intron	chr16	20144673	20145864	1192	43.6242	20.1342	3.93615e-11
TMCO1	Intron	chr4	88415132	88415954	823	63.1835	29.1616	3.93615e-11
ERC1	Intron	chr5	64123829	64124786	958	54.2797	25.0522	3.93615e-11
ACBD6	Intron	chr9	114473588	114474888	1301	39.9693	18.4473	3.93615e-11
ASTN2	Intron	chr1	270505843	270507132	1290	45.7364	22.4806	4.77434e-11
CAMK1D	Intron	chr10	56326022	56326763	742	79.5148	39.0836	4.77434e-11
SFMBT1	Intron	chr13	29644250	29645117	868	67.9724	33.4101	4.77434e-11
SLC35A5	Intron	chr13	109835895	109836763	869	67.8941	33.3717	4.77434e-11
CSGALNACT1	Intron	chr17	9048840	9049376	537	109.87	54.0037	4.77434e-11
PHF21A	Intron	chr2	14676931	14678002	1072	55.0373	27.0522	4.77434e-11
APC	Intron	chr2	105679791	105680293	503	117.296	57.6541	4.77434e-11
DUSP2	Intron	chr3	42062859	42063530	672	87.7976	43.1548	4.77434e-11
ENSSSCG00000000882	Intron	chr5	80338996	80339806	811	72.7497	35.7583	4.77434e-11
MPRB_PIG	Intron	chr7	53330185	53331467	1283	45.986	22.6033	4.77434e-11
FCHSD2	Intron	chr9	7140310	7141622	1313	44.9353	22.0868	4.77434e-11
ULK4	Intron	chr13	21492395	21493308	914	61.2691	29.5405	4.88534e-11
FBXO3	Intron	chr2	25579612	25581035	1424	39.3258	18.9607	4.88534e-11
ENSSSCG00000009499	Intron	chr11	65665373	65666354	982	47.8615	21.3849	6.13118e-11
C1QTNF3	Intron	chr16	17562961	17563976	1016	46.2598	20.6693	6.13118e-11
ENSSSCG00000002270	Intron	chr7	96905864	96907034	1171	40.1366	17.9334	6.13118e-11
FAM134B	Intron	chr16	5166626	5167676	1051	39.0105	16.1751	6.29912e-11
UNC13C	Intron	chr1	122075242	122076314	1073	46.5983	21.4352	6.85077e-11
CORO2B	Intron	chr1	173926585	173927391	807	61.9579	28.5006	6.85077e-11
ABHD12B	Intron	chr1	188917920	188918768	849	58.8928	27.0907	6.85077e-11
ITGA9	Intron	chr13	18680011	18680688	678	73.7463	33.9233	6.85077e-11
TAOK3	Intron	chr14	34615443	34616177	735	68.0272	31.2925	6.85077e-11
CENPP	Intron	chr3	37608859	37609588	730	68.4932	31.5068	6.85077e-11
CAMK2D	Intron	chr8	93837767	93838670	904	55.3097	25.4425	6.85077e-11
PHF16	Intron	chrX	41685946	41687284	1339	37.3413	17.177	6.85077e-11
INVS	Intron	chr1	253685656	253686823	1168	45.3767	21.4041	7.21678e-11
TBC1D5	Intron	chr13	3435240	3436248	1009	52.5273	24.777	7.21678e-11
PPP2R2A	Intron	chr14	10348831	10349963	1133	46.7785	22.0653	7.21678e-11
DAB2	Intron	chr16	21976493	21978030	1538	34.4603	16.2549	7.21678e-11
ZNF791	Intron	chr2	55617750	55619122	1373	38.6016	18.2083	7.21678e-11
ENSSSCG00000006636	Intron	chr4	102100698	102101393	696	76.1494	35.9195	7.21678e-11
PACSIN2	Intron	chr5	2571144	2572529	1386	38.2395	18.0375	7.21678e-11
ENSSSCG00000002937	Intron	chr6	31644812	31646239	1428	37.1148	17.507	7.21678e-11
DST	Intron	chr7	33345072	33346700	1629	32.5353	15.3468	7.21678e-11
ENSSSCG00000002018	Intron	chr7	82012396	82013207	812	65.2709	30.7882	7.21678e-11
PRPS1	Intron	chrX	86172123	86173473	1351	39.2302	18.5048	7.21678e-11
SCN8A	Intron	chr5	15799072	15800106	1035	42.5121	18.3575	8.09073e-11
PHF8	Intron	chrX	46194983	46195966	984	44.7154	19.3089	8.09073e-11
C9orf3	Intron	chr10	26227169	26228175	1007	56.6038	27.8054	1.11845e-10
FRMD4B	Intron	chr13	42544508	42545207	700	81.4286	40	1.11845e-10
ENSSSCG00000001372	Intron	chr7	27085868	27087252	1385	41.1552	20.2166	1.11845e-10
PHTF2	Intron	chr9	95294724	95295278	555	102.703	50.4505	1.11845e-10
MRO	Intron	chr1	103569323	103570263	941	57.3858	27.6302	1.14547e-10
IRG1	Intron	chr11	48159393	48160146	754	71.618	34.4828	1.14547e-10
CHD6	Intron	chr17	46314234	46315141	908	59.4714	28.6344	1.14547e-10
GALNT14	Intron	chr3	101499980	101500947	968	55.7851	26.8595	1.14547e-10
CCDC18	Intron	chr4	128243552	128244121	570	94.7368	45.614	1.14547e-10
HEATR5A	Intron	chr7	74524804	74525480	677	79.7637	38.4047	1.14547e-10
ZNF804B	Intron	chr9	64828333	64829100	768	70.3125	33.8542	1.14547e-10
REPS2	Intron	chrX	12939786	12940906	1121	48.1713	23.1936	1.14547e-10
PTPRC	Intron	chr10	22723666	22724675	1010	44.5545	19.802	1.42584e-10
SPP2	Intron	chr15	127043277	127044522	1246	36.1156	16.0514	1.42584e-10
IGF1R	Intron	chr1	145266296	145267196	901	53.2741	24.4173	1.60241e-10
ELOVL3	Intron	chr14	118209510	118210206	697	68.8666	31.5638	1.60241e-10
ENSSSCG00000008501	Intron	chr3	96685227	96687233	2007	23.9163	10.9616	1.60241e-10
KCTD1	Intron	chr6	76667036	76667777	742	64.69	29.6496	1.60241e-10
ZAR1	Intron	chr8	32901211	32902110	900	53.3333	24.4444	1.60241e-10
TDRD5	Intron	chr9	113783015	113783929	915	52.459	24.0437	1.60241e-10
SLC16A2	Intron	chrX	58970610	58971309	700	68.5714	31.4286	1.60241e-10
CREM	Intron	chr10	54813289	54814485	1197	42.6065	20.0501	1.69215e-10
NBEAL2	Intron	chr13	24955345	24956155	811	62.8853	29.5931	1.69215e-10
PLSCR5	Intron	chr13	70759660	70760757	1098	46.4481	21.8579	1.69215e-10
USP34	Intron	chr3	74065186	74066442	1257	40.5728	19.0931	1.69215e-10
C2orf34	Intron	chr3	89450426	89451125	700	72.8571	34.2857	1.69215e-10
ATP8B1	Intron	chr1	170004137	170005342	1206	45.6053	22.3881	1.98705e-10
ULK4	Intron	chr13	21443831	21444747	917	59.9782	29.4438	1.98705e-10
PRICKLE1	Intron	chr5	69878225	69879512	1288	42.7019	20.9627	1.98705e-10
ENSSSCG00000009084	Intron	chr8	86758875	86759635	761	72.2733	35.4796	1.98705e-10
ENSSSCG00000014935	Intron	chr9	25673230	25674147	918	59.9129	29.4118	1.98705e-10
BUD13	Intron	chr9	42951681	42953302	1622	33.9088	16.6461	1.98705e-10
ENSSSCG00000016312	Intron	chr15	126884529	126885433	905	50.8287	23.2044	2.78153e-10
SLC22A4	Intron	chr2	122410303	122411150	848	54.2453	24.7642	2.78153e-10
BID	Intron	chr5	65549701	65550799	1099	41.8562	19.1083	2.78153e-10
ENSSSCG00000015499	Intron	chr9	109392035	109393150	1116	41.2186	18.8172	2.78153e-10
HMGN3	Intron	chr1	91846065	91846949	885	55.3672	25.9887	2.97146e-10
PHYHIPL	Intron	chr14	64952782	64953706	925	52.973	24.8649	2.97146e-10
PANK1	Intron	chr14	106313936	106314871	936	52.3504	24.5726	2.97146e-10
ENSSSCG00000016942	Intron	chr16	40939667	40941462	1796	27.2829	12.8062	2.97146e-10
TRMT6	Intron	chr17	13920407	13921174	768	63.8021	29.9479	2.97146e-10
MERTK	Intron	chr3	39981580	39982212	633	77.4092	36.3349	2.97146e-10
NPTN	Intron	chr7	65265083	65265768	686	71.4286	33.5277	2.97146e-10
CCNI	Intron	chr8	62149258	62150139	882	55.5556	26.0771	2.97146e-10
KCTD6	Intron	chr13	33848886	33849663	778	66.838	32.1337	3.00787e-10
ENSSSCG00000012023	Intron	chr13	135483431	135484491	1061	49.0104	23.5627	3.00787e-10
SLC5A12	Intron	chr2	31567200	31568603	1404	37.037	17.8063	3.00787e-10
ENSSSCG00000015459	Intron	chr9	103009781	103011754	1974	26.3425	12.6646	3.00787e-10
DCC	Intron	chr1	106100075	106100641	567	93.4744	45.8554	3.52877e-10
SVEP1	Intron	chr1	264120682	264121608	927	57.1737	28.0475	3.52877e-10
ENSSSCG00000011223	Intron	chr13	14318090	14318974	885	59.887	29.3785	3.52877e-10
PDZD8	Intron	chr14	133402186	133403132	947	55.9662	27.4551	3.52877e-10
OSBPL3	Intron	chr18	46307993	46310462	2470	21.4575	10.5263	3.52877e-10
C19orf57	Intron	chr2	56913507	56914347	841	63.0202	30.9156	3.52877e-10
SLC2A13	Intron	chr5	67410171	67411114	944	56.1441	27.5424	3.52877e-10
ENSSSCG00000015459	Intron	chr9	103402314	103402878	565	93.8053	46.0177	3.52877e-10
ABCB11	Intron	chr15	70933184	70934338	1155	37.2294	16.4502	3.80788e-10
ENSSSCG00000015492	Intron	chr9	108965189	108966491	1303	33.0008	14.5817	3.80788e-10
NP_001090953.1	Intron	chr1	95758250	95759003	754	62.3342	29.1777	5.20993e-10
EBF2	Intron	chr14	10031593	10032385	793	59.2686	27.7427	5.20993e-10
KIF20B	Intron	chr14	106427904	106429071	1168	40.2397	18.8356	5.20993e-10
ENSSSCG00000010525	Intron	chr14	113871388	113873314	1927	24.3902	11.4167	5.20993e-10
SPATS2L	Intron	chr15	97654246	97655253	1008	46.627	21.8254	5.20993e-10
ENSSSCG00000016986	Intron	chr16	48530265	48531326	1062	44.2561	20.7156	5.20993e-10
PLEKHA4	Intron	chr6	37542585	37543553	969	48.5036	22.7038	5.20993e-10
PRSS48	Intron	chr8	66807103	66808390	1288	36.4907	17.0807	5.20993e-10
QKI	Intron	chr1	5624883	5625756	874	57.2082	27.46	5.32066e-10
FBP1	Intron	chr10	26834233	26836158	1926	25.9605	12.4611	5.32066e-10
NLK	Intron	chr12	42314839	42315829	991	50.4541	24.218	5.32066e-10
OXSR1	Intron	chr13	19013572	19015233	1662	30.0842	14.4404	5.32066e-10
MAN1A2	Intron	chr4	107479599	107480443	845	59.1716	28.4024	5.32066e-10
RFX4	Intron	chr5	11838733	11839906	1174	42.5894	20.4429	5.32066e-10
DHRS3	Intron	chr6	49564408	49565442	1035	48.3092	23.1884	5.32066e-10
BST1	Intron	chr8	8433711	8434582	872	57.3394	27.5229	5.32066e-10
ANK2	Intron	chr8	94234102	94235209	1108	45.1264	21.6606	5.32066e-10
PRKCA	Intron	chr12	10984996	10985890	895	56.9832	27.933	1.21733e-09
VCL	Intron	chr14	80033969	80035153	1185	43.038	21.097	1.21733e-09
TRAK2	Intron	chr15	98683636	98684449	814	62.6536	30.7125	1.21733e-09
UBE2H	Intron	chr18	17034500	17035706	1207	42.2535	20.7125	1.21733e-09
ENSSSCG00000008028	Intron	chr3	36321844	36323049	1206	42.2886	20.7297	1.21733e-09
FAM178B	Intron	chr3	51975010	51976049	1040	49.0385	24.0385	1.21733e-09
PPP3R1	Intron	chr3	68046730	68047566	837	60.9319	29.8686	1.21733e-09
C8orf47	Intron	chr4	38882666	38884061	1396	36.533	17.9083	1.21733e-09
CYP7B1	Intron	chr4	72198790	72199561	772	66.0622	32.3834	1.21733e-09
FAM65B	Intron	chr7	20757361	20758864	1504	33.9096	16.6223	1.21733e-09
ADH4	Intron	chr8	103900505	103901333	829	61.5199	30.1568	1.21733e-09
DYNC1I1	Intron	chr9	70859020	70860299	1280	39.8438	19.5312	1.21733e-09
NP_999579.1	Intron	chr14	116019654	116020587	934	48.1799	22.4839	1.22302e-09
HACE1	Intron	chr1	74663373	74664150	778	61.6967	29.563	1.25031e-09
DAAM1	Intron	chr1	197315732	197316720	989	48.5339	23.2558	1.25031e-09
ZNF385D	Intron	chr13	7112440	7113644	1205	39.834	19.0871	1.25031e-09
CHCHD3	Intron	chr18	14536136	14537087	952	50.4202	24.1597	1.25031e-09
LMX1A	Intron	chr4	89075200	89076328	1129	42.5155	20.372	1.25031e-09
ATF6	Intron	chr4	92358744	92359612	869	55.2359	26.4672	1.25031e-09
PPFIA2	Intron	chr5	94526998	94527754	757	63.4082	30.3831	1.25031e-09
C10orf76	Intron	chr14	117978972	117979952	981	42.8135	19.368	1.73478e-09
CCNH	Intron	chr2	84519407	84520675	1269	33.8849	15.7604	2.14065e-09
ITGA8	Intron	chr10	44105865	44106901	1037	47.2517	23.1437	2.16757e-09
KLHL1	Intron	chr11	41909566	41910188	623	78.6517	38.5233	2.16757e-09
ADRA1A	Intron	chr14	10764058	10765321	1264	38.7658	18.9873	2.16757e-09
MYO1C	Intron	chr14	41720348	41721179	832	58.8942	28.8462	2.16757e-09
ENSSSCG00000015960	Intron	chr15	74197815	74199205	1391	35.2265	17.2538	2.16757e-09
ZFPM2	Intron	chr4	31903153	31904064	912	53.7281	26.3158	2.16757e-09
LPHN3	Intron	chr8	52295746	52296909	1164	42.0962	20.6186	2.16757e-09
ENSSSCG00000012377	Intron	chrX	54843585	54844672	1088	45.0368	22.0588	2.16757e-09
YPEL5	Intron	chr3	102463294	102464284	991	46.4178	22.1998	2.2111e-09
ENSSSCG00000006344	Intron	chr4	91936190	91937192	1003	45.8624	21.9342	2.2111e-09
SNX30	Intron	chr1	266405709	266406917	1209	38.8751	19.024	3.8582e-09
ENSSSCG00000011223	Intron	chr13	14291503	14292401	899	52.2803	25.584	3.8582e-09
SLMAP	Intron	chr13	33252339	33253468	1130	41.5929	20.354	3.8582e-09
DRGX	Intron	chr14	93784404	93785166	763	61.599	30.1442	3.8582e-09
ENSSSCG00000015666	Intron	chr15	312388	313579	1192	39.4295	19.2953	3.8582e-09
CPO	Intron	chr15	102993930	102994704	775	60.6452	29.6774	3.8582e-09
BBS9	Intron	chr18	39307934	39309461	1528	30.7592	15.0524	3.8582e-09
SP1	Intron	chr5	17165394	17166149	756	62.1693	30.4233	3.8582e-09
PIK3R3	Intron	chr6	118430667	118431769	1103	42.6111	20.8522	3.8582e-09
LRIG1	Intron	chr13	40202930	40203935	1006	43.7376	20.8748	3.90607e-09
ADAMTS3	Intron	chr8	58378427	58379304	878	50.1139	23.918	3.90607e-09
ENSSSCG00000015726	Intron	chr15	25572920	25574245	1326	33.9367	16.5913	9.0812e-09
MSR1	Intron	chr17	3703267	3704151	885	50.8475	24.8588	9.0812e-09
KDM1A	Intron	chr6	55973853	55974683	831	54.1516	26.4741	9.0812e-09
ARHGEF38	Intron	chr8	99678289	99679376	1088	41.3603	20.2206	9.0812e-09
PAPPA2	Intron	chr9	111357235	111358344	1110	37.8378	18.018	9.19939e-09
TCPZ_PIG	Intron	chr3	15376265	15377155	891	154.882	839.506	0
ENSSSCG00000004460	Intron	chr1	88654040	88654669	630	382.54	1039.68	1.93557e-214
HIBCH	Intron	chr15	89344976	89345581	606	118.812	539.604	1.59736e-178
CALU	Intron	chr18	18075285	18076591	1307	237.184	511.859	2.34587e-151
TMEM232	Intron	chr2	103926226	103927202	977	162.743	426.817	1.14511e-130
LYST	Intron	chr14	56785962	56787282	1321	177.139	392.884	3.85891e-124
IDHP_PIG	Intron	chr7	61115566	61116541	976	150.615	394.467	1.44999e-120
ENSSSCG00000009496	Intron	chr11	64800838	64801691	854	227.166	505.855	2.01498e-104
VWA3A	Intron	chr3	21859224	21860338	1115	86.0987	252.915	4.27986e-103
OTUD1	Intron	chr10	49310772	49312672	1901	92.5829	205.155	2.30672e-93
C14orf101	Intron	chr1	194498672	194499853	1182	154.822	319.797	2.50408e-79
ENSSSCG00000000901	Intron	chr5	83118372	83119005	634	113.565	335.962	4.74504e-79
TLK2	Intron	chr12	13810434	13811891	1458	122.771	252.401	1.76793e-76
STK31	Intron	chr18	47305235	47306548	1314	118.721	243.531	1.68508e-66
ROCK2	Intron	chr3	116243183	116244469	1287	83.9161	183.372	6.83994e-56
KIAA1549	Intron	chr18	8886942	8887731	790	158.228	325.316	6.43897e-54
TRIOBP	Intron	chr5	6840848	6841968	1121	55.3078	147.19	1.00708e-53
MYBBP1A	Intron	chr12	47742808	47744145	1338	62.0329	145.74	1.91639e-52
EXTL3	Intron	chr14	12553798	12554491	694	100.865	250.72	1.83113e-51
RNF180	Intron	chr16	40568953	40569546	594	30.303	146.465	6.2023e-51
ENSSSCG00000014150	Intron	chr2	86669879	86671097	1219	87.7769	184.578	1.44268e-49
PDGFRB	Intron	chr2	136707599	136709424	1826	44.3593	102.41	3.52418e-49
SLC38A11	Intron	chr15	66755389	66755979	591	125.212	291.032	1.06887e-45
ADCY8	Intron	chr4	8819465	8821125	1661	54.1842	114.389	1.66338e-42
C1orf170	Intron	chr1	288849354	288850177	824	59.466	157.767	1.67106e-42
C19orf57	Intron	chr2	56910009	56910828	820	114.634	237.805	4.95916e-42
DOCK2	Intron	chr16	51413333	51413864	532	45.1128	165.414	7.91025e-42
MAP4	Intron	chr13	25766414	25766947	534	86.1423	230.337	7.20295e-41
NP_001107536.2	Intron	chr7	29305128	29306222	1095	77.6256	164.384	1.36607e-40
RBM41	Intron	chrX	85645458	85646925	1468	57.2207	119.21	2.20726e-38
ELP4	Intron	chr2	27143576	27144122	547	89.5795	226.691	4.91812e-38
FAM188B	Intron	chr18	40621808	40622315	508	80.7087	216.535	8.32604e-37
CARS	Intron	chr2	500515	501456	942	79.6178	168.79	3.70635e-36
TXLNB	Intron	chr1	26591702	26593114	1413	46.0014	102.619	3.75311e-36
BRMS1	Intron	chr2	4225784	4227526	1743	49.9139	100.402	8.8225e-36
TMPRSS15	Intron	chr13	131949355	131949938	584	25.6849	111.301	1.11831e-35
CCDC109A	Intron	chr14	78972249	78972718	470	29.7872	134.043	1.91155e-35
C1orf170	Intron	chr1	288837934	288838741	808	42.0792	120.05	2.29875e-35
TTLL7	Intron	chr6	89528171	89528748	578	13.8408	88.2353	2.55273e-35
ENSSSCG00000016490	Intron	chr18	6666602	6667211	610	67.2131	177.049	3.05852e-35
CHSY1	Intron	chr1	147506996	147507513	518	36.6795	137.066	1.33367e-34
SORBS2	Intron	chr15	43903905	43904336	432	57.8704	187.5	3.06399e-34
ENSSSCG00000012737	Intron	chrX	120049789	120051616	1828	40.4814	84.2451	9.33462e-34
SLC25A21	Intron	chr7	69290550	69291078	529	77.5047	200.378	1.08e-33
SLCO4C1	Intron	chr2	97127279	97128012	734	27.248	98.0926	1.11899e-33
TBX10	Intron	chr2	3253593	3254203	611	109.656	235.679	1.20896e-33
SLC45A4	Intron	chr4	1509884	1511222	1339	48.5437	105.302	1.52414e-33
EML5	Intron	chr7	118462085	118462713	629	52.4642	147.854	1.84604e-33
KIF3A	Intron	chr2	122973237	122973764	528	125	268.939	2.01529e-33
ATP2C1	Intron	chr13	1271614	1272028	415	67.4699	202.41	1.04606e-32
C1orf170	Intron	chr1	289052526	289053262	737	51.5604	135.685	1.15489e-32
CDC42BPA	Intron	chr10	14574323	14574796	474	97.0464	236.287	1.28857e-32
ENSSSCG00000002643	Intron	chr6	499616	501855	2240	20.5357	50	1.28857e-32
ENSSSCG00000006274	Intron	chr4	82801172	82802794	1623	25.2619	64.0789	3.65963e-32
BMP6	Intron	chr7	5225141	5226358	1218	13.9573	53.3662	3.73296e-32
PRKCH	Intron	chr1	199379700	199380286	587	25.5537	103.918	4.23075e-32
PITX2	Intron	chr8	95914934	95916648	1715	23.3236	59.4752	5.38205e-32
ENSSSCG00000002937	Intron	chr6	31418425	31419272	848	36.5566	103.774	5.58491e-32
GNG2	Intron	chr1	189784623	189785259	637	18.8383	86.3422	9.94126e-32
GABBR2	Intron	chr1	251909448	251910175	728	16.4835	75.5495	9.94126e-32
AMZ1	Intron	chr3	1405472	1406178	707	99.0099	205.092	1.33669e-31
KIAA1239	Intron	chr8	24185558	24187193	1636	28.1174	67.2372	2.73483e-31
ENSSSCG00000016740	Intron	chr18	49118948	49120726	1779	23.6088	58.4598	3.25596e-31
CD151	Intron	chr2	137910	140487	2578	10.8611	31.8076	4.7876e-31
MYO7B	Intron	chr15	55841331	55841931	601	49.9168	141.431	6.92476e-31
ENSSSCG00000004635	Intron	chr1	126081736	126083206	1471	48.9463	99.2522	1.42716e-30
ENSSSCG00000003828	Intron	chr6	108232591	108233459	869	19.5627	72.4971	1.62489e-30
GFRAL	Intron	chr7	30170846	30171643	798	27.5689	88.9724	3.65542e-30
TNPO3	Intron	chr18	17806297	17807068	772	53.1088	130.829	4.71962e-30
ARID3A	Intron	chr2	46257797	46260285	2489	27.3202	55.8457	1.59823e-29
ENSSSCG00000003306	Intron	chr6	41562263	41563310	1048	61.0687	126.908	2.57235e-29
TMOD2	Intron	chr1	125021470	125022262	793	22.6986	79.4451	3.26797e-29
PLEKHA5	Intron	chr5	51573282	51573868	587	22.1465	91.9932	6.19234e-29
ABHD2	Intron	chr7	60121592	60122270	679	38.2916	111.929	9.53195e-29
PDIA4	Intron	chr9	101873335	101875582	2248	23.1317	51.1566	1.14004e-28
LRRC49	Intron	chr1	176367651	176368329	679	29.4551	97.2018	1.48407e-28
PSEN2	Intron	chr10	14373894	14374439	546	40.293	126.374	1.89846e-28
ENSSSCG00000008935	Intron	chr8	57142294	57142775	482	37.3444	128.631	2.53084e-28
TBCE	Intron	chr14	57010705	57011262	558	46.595	134.409	6.31856e-28
FRMD3	Intron	chr10	30236838	30238211	1374	45.1237	93.1587	6.98823e-28
RBFOX1	Intron	chr3	31062145	31062928	784	20.4082	73.9796	7.98413e-28
CXCL12	Intron	chr14	95923607	95924888	1282	46.8019	97.5039	8.19792e-28
TNRC18	Intron	chr3	3821978	3822792	815	56.4417	128.834	1.09875e-27
LHX6	Intron	chr1	276080093	276080957	865	46.2428	110.983	1.20838e-27
FOXN3	Intron	chr7	119182575	119183771	1197	17.5439	55.1378	2.3387e-27
UAP1	Intron	chr4	91719145	91719627	483	64.1822	169.772	2.36664e-27
ACCN1	Intron	chr12	39553314	39554115	802	48.6284	117.207	2.61589e-27
FZD3	Intron	chr14	12332525	12333476	952	52.521	115.546	3.31943e-27
TMEM132D	Intron	chr14	25916563	25917299	737	16.2822	67.8426	3.7218e-27
CREB5	Intron	chr18	42479503	42480501	999	42.042	98.0981	6.04825e-27
ENSSSCG00000015957	Intron	chr15	73570392	73570946	555	61.2613	154.955	7.60341e-27
FN1	Intron	chr15	110970759	110971680	922	35.7918	91.1063	1.11894e-26
TECPR2	Intron	chr7	131406459	131407218	760	13.1579	60.5263	1.13575e-26
KRBA1	Intron	chr3	35669067	35671099	2033	25.578	55.091	1.28201e-26
HECW1	Intron	chr18	50200334	50200890	557	70.018	166.966	1.42258e-26
KRBA1	Intron	chr3	35929843	35933050	3208	9.66334	25.2494	1.42471e-26
MYO1D	Intron	chr12	39734933	39735762	830	21.6867	72.2892	1.46361e-26
SETD5	Intron	chr13	54942111	54942588	478	37.6569	125.523	1.46361e-26
FBXW5	Intron	chr1	294234180	294235566	1387	36.77	79.3079	2.13618e-26
ENSSSCG00000004855	Intron	chr1	153532850	153534657	1808	32.0796	66.3717	2.23929e-26
DLG1	Intron	chr13	100249205	100249877	673	25.26	86.1813	3.18944e-26
GRIN3A	Intron	chr1	255052687	255053574	888	13.5135	55.1802	3.2378e-26
PKNOX2	Intron	chr9	51073498	51074230	733	16.3711	66.8486	3.2378e-26
ENSSSCG00000007553	Intron	chr3	786263	787500	1238	47.6575	97.7383	4.33918e-26
Q401N3_PIG	Intron	chr1	124066657	124067593	937	28.8154	78.9755	4.74622e-26
ENSSSCG00000005746	Intron	chr1	288921716	288922876	1161	13.7812	48.2343	4.95716e-26
DCC	Intron	chr1	106000190	106000964	775	67.0968	143.226	6.04355e-26
PMS1	Intron	chr15	88988896	88989402	507	57.1992	151.874	7.3534e-26
TCP11L2	Intron	chr5	12274113	12274923	811	35.7583	94.9445	7.3534e-26
SCNN1D	Intron	chr6	42777334	42778318	985	15.2284	54.8223	7.42988e-26
BRAF	Intron	chr18	7442066	7442581	516	40.6977	124.031	7.89721e-26
ELOVL2	Intron	chr7	8035642	8036680	1039	39.461	91.4341	8.30019e-26
MYO9A	Intron	chr1	177236358	177237082	725	42.7586	110.345	8.46413e-26
ENSSSCG00000004006	Intron	chr1	356035	356692	658	27.3556	89.6657	1.09188e-25
ENSSSCG00000002643	Intron	chr6	406359	408461	2103	14.2653	37.0899	1.74609e-25
ENSSSCG00000007553	Intron	chr3	671968	674549	2582	14.7173	34.8567	1.9982e-25
C4orf44	Intron	chr8	1150100	1151087	988	13.1579	50.6073	2.10937e-25
ENSSSCG00000007489	Intron	chr17	58922252	58923536	1285	35.0195	77.821	2.26963e-25
MACF1	Intron	chr6	65153453	65154365	913	54.7645	117.196	3.64075e-25
HECW1	Intron	chr18	50133412	50134436	1025	21.4634	63.4146	4.40287e-25
CAMK4	Intron	chr2	104821445	104821941	497	48.2897	136.821	4.40546e-25
DOCK2	Intron	chr16	51441286	51441872	587	30.6644	98.8075	5.39718e-25
CD151	Intron	chr2	149907	152237	2331	9.00901	27.027	5.47552e-25
HIF1A	Intron	chr1	199798272	199798967	696	21.5517	76.1494	5.87741e-25
GPAT2	Intron	chr3	41617604	41618931	1328	22.5904	57.9819	7.25001e-25
RAPGEF5	Intron	chr9	85302434	85303306	873	29.7824	81.3288	7.42077e-25
LHX6	Intron	chr1	276083167	276084805	1639	29.2862	62.8432	1.3897e-24
ENSSSCG00000000730	Intron	chr5	62579609	62580275	667	32.9835	95.952	2.02047e-24
TMEM222	Intron	chr6	58217474	58217956	483	45.5487	132.505	2.02047e-24
O18916_PIG	Intron	chr12	41298244	41298919	676	51.7751	124.26	2.48199e-24
NDOR1	Intron	chr1	294443794	294444990	1197	39.2648	84.3776	5.00592e-24
ENSSSCG00000009950	Intron	chr14	43126990	43127720	731	36.9357	97.1272	7.78389e-24
MCEE	Intron	chr1	151767104	151768013	910	27.4725	74.7253	9.20774e-24
ENSSSCG00000012706	Intron	chrX	110563760	110564750	991	14.1271	50.4541	9.67867e-24
HAUS6	Intron	chr1	212594565	212595072	508	45.2756	127.953	1.01843e-23
TF	Intron	chr13	61554215	61555344	1130	27.4336	68.1416	1.1547e-23
ENSSSCG00000007976	Intron	chr3	35558618	35561034	2417	21.5143	44.2698	1.95475e-23
MTHFD1L	Intron	chr1	16350184	16350778	595	43.6975	115.966	2.8242e-23
ENSSSCG00000010432	Intron	chr14	103631640	103633019	1380	34.7826	73.1884	3.04224e-23
DPYS	Intron	chr4	33103844	33105161	1318	29.5903	66.7678	4.01275e-23
BMP7	Intron	chr17	60209270	60210149	880	36.3636	88.6364	4.26029e-23
GJD3	Intron	chr12	19938231	19938744	514	52.5292	136.187	4.67961e-23
STAMBPL1	Intron	chr14	105741371	105741810	440	61.3636	159.091	4.67961e-23
PARK2	Intron	chr1	6768799	6769631	833	30.012	80.4322	5.70968e-23
ENSSSCG00000016042	Intron	chr15	88853913	88854793	881	28.3768	76.0499	5.70968e-23
TTC7A	Intron	chr3	86879592	86880646	1055	46.4455	96.6825	6.06461e-23
TSEN15	Intron	chr9	117676901	117677532	632	49.0506	120.253	6.50136e-23
EPHA8	Intron	chr6	55534250	55535445	1196	43.4783	88.6288	8.67263e-23
NSMCE2	Intron	chr4	14088232	14088769	538	37.1747	109.665	8.87599e-23
FAM59B	Intron	chr3	105343820	105346513	2694	17.4462	36.7483	1.08954e-22
ENSSSCG00000011382	Intron	chr13	26886742	26887328	587	22.1465	80.0681	1.1407e-22
FAM172A	Intron	chr2	90098102	90098588	487	49.2813	133.47	1.14327e-22
CHRNA1	Intron	chr15	75615281	75616528	1248	34.4551	74.5192	1.56621e-22
DENND4C	Intron	chr1	212392758	212393496	739	21.6509	70.3654	1.62713e-22
AGAP1	Intron	chr15	128216087	128216698	612	26.1438	84.9673	1.62713e-22
CCDC109A	Intron	chr14	78941587	78942330	744	28.2258	80.6452	1.67291e-22
PAEP	Intron	chr1	289726521	289727366	846	21.2766	65.0118	1.99106e-22
SPAG17	Intron	chr4	106807065	106807971	907	42.9989	95.9206	2.01705e-22
FBN1	Intron	chr1	128727830	128728687	858	26.8065	73.4266	2.85663e-22
C6orf105	Intron	chr7	8530047	8530553	507	45.3649	124.26	2.85663e-22
VCAN	Intron	chr2	81143308	81143876	569	73.8137	159.93	3.56598e-22
40610	Intron	chr14	94869629	94870824	1196	29.2642	67.7258	3.73688e-22
DENND1A	Intron	chr1	279396989	279397671	683	29.2826	84.9195	4.06165e-22
MYH4	Intron	chr12	52245511	52246033	523	42.065	116.635	5.62238e-22
GRIK2	Intron	chr1	72025110	72025813	704	19.8864	68.1818	5.84049e-22
RADIL	Intron	chr3	3276206	3277710	1505	12.6246	37.2093	7.57147e-22
PPPDE2	Intron	chr5	3490454	3491479	1026	27.2904	68.2261	7.64847e-22
APPL2	Intron	chr5	74967219	74968030	812	19.7044	62.8079	7.9858e-22
AIG1	Intron	chr1	23054074	23054906	833	46.8187	103.241	9.99078e-22
ENSSSCG00000004753	Intron	chr1	136690942	136691898	957	27.1682	70.0104	1.01141e-21
HDX	Intron	chrX	66729651	66730349	699	60.0858	128.755	1.24465e-21
C12orf28	Intron	chr5	32987841	32988590	750	44	102.667	1.31123e-21
ENSSSCG00000016172	Intron	chr15	110547473	110548221	749	24.032	72.0961	1.3848e-21
DCLRE1C	Intron	chr10	44635236	44636073	838	32.2196	81.1456	1.61469e-21
RASA1	Intron	chr2	84473071	84473581	511	52.8376	133.072	1.61469e-21
Q8HXL5_PIG	Intron	chr6	30958593	30959104	512	52.7344	132.812	1.61469e-21
FAM117B	Intron	chr15	99837133	99837575	443	69.9774	167.043	1.96869e-21
USP54	Intron	chr14	79633674	79634408	735	54.4218	118.367	2.14409e-21
PPP1R16A	Intron	chr4	421382	423170	1789	12.2974	33.5383	3.55623e-21
ENSSSCG00000009084	Intron	chr8	86767225	86767681	457	65.6455	157.549	4.28505e-21
SRCIN1	Intron	chr12	57229478	57230529	1052	26.616	65.5894	4.34019e-21
PITX3	Intron	chr14	118212961	118214026	1066	19.6998	54.409	4.84413e-21
EXT1	Intron	chr4	20548778	20549253	476	44.1176	121.849	4.84413e-21
DYNC1I1	Intron	chr9	70913154	70914020	867	44.9827	98.0392	4.87452e-21
CNBD1	Intron	chr4	51167093	51167881	789	24.0811	69.7085	5.08309e-21
SEC31B	Intron	chr4	60668431	60669007	577	32.9289	95.3206	5.08309e-21
PRDM5	Intron	chr8	88787617	88788636	1020	34.3137	77.451	9.8072e-21
PIK3C2G	Intron	chr5	52199852	52200554	703	21.3371	68.2788	9.86059e-21
GRID1	Intron	chr14	90007624	90008487	864	26.6204	70.6019	1.09196e-20
TRIM37	Intron	chr12	33359587	33360758	1172	36.6894	76.7918	1.1814e-20
KCNT1	Intron	chr1	289905135	289908161	3027	11.2322	25.4377	1.58965e-20
UTP18	Intron	chr12	25171884	25172788	905	37.5691	85.0829	1.58965e-20
ENSSSCG00000005746	Intron	chr1	288903456	288905266	1811	11.0436	30.9221	1.7378e-20
SHF	Intron	chr1	132312336	132312818	483	49.6894	128.364	1.80363e-20
DACH2	Intron	chrX	68624868	68625526	659	33.3839	89.5296	2.2118e-20
ENSSSCG00000004564	Intron	chr1	112087474	112088312	839	20.2622	60.7867	2.26006e-20
ECEL1	Intron	chr15	125282459	125284524	2066	20.3291	42.5944	2.71654e-20
ENSSSCG00000018025	Intron	chr12	55204084	55204723	640	32.8125	89.0625	3.06958e-20
MAP2K5	Intron	chr1	172724932	172725391	460	56.5217	141.304	3.39434e-20
CNTN5	Intron	chr9	31100318	31100778	461	56.3991	140.998	3.39434e-20
ENSSSCG00000007445	Intron	chr17	50760238	50761172	935	33.1551	77.0053	5.59108e-20
SLC26A2	Intron	chr2	136593810	136596917	3108	12.2265	26.3835	6.19367e-20
ENSSSCG00000010861	Intron	chr10	14480535	14481361	827	21.7654	62.8779	6.37115e-20
MAP3K1	Intron	chr16	33469777	33470368	592	38.8514	101.351	6.58147e-20
TNC	Intron	chr1	268448216	268449233	1018	29.4695	68.7623	8.86353e-20
C10orf46	Intron	chr14	134614156	134615134	979	24.5148	62.3085	1.06454e-19
ENSSSCG00000010195	Intron	chr14	63202718	63203256	539	77.9221	161.41	1.24009e-19
ENSSSCG00000004269	Intron	chr1	48795404	48796226	823	31.5917	77.7643	1.35755e-19
ENSSSCG00000009283	Intron	chr11	1474045	1474710	666	67.5676	136.637	1.74352e-19
IMMP2L	Intron	chr18	32971772	32972394	623	30.4976	85.0722	2.17552e-19
ANGPT2	Intron	chr15	34615832	34616695	864	18.5185	55.5556	2.83096e-19
BRD1	Intron	chr5	100118387	100121258	2872	9.40111	22.6323	2.89175e-19
PRKAA2	Intron	chr6	110664051	110665001	951	26.2881	65.1945	2.90327e-19
KRBA1	Intron	chr3	35665247	35668471	3225	11.1628	24.186	3.22292e-19
SFMBT1	Intron	chr13	29649740	29650488	749	29.3725	76.1015	5.67759e-19
SLAIN2	Intron	chr8	32784652	32785403	752	29.2553	75.7979	5.67759e-19
DCC	Intron	chr1	105954255	105955164	910	26.3736	65.9341	6.17142e-19
GSK3B	Intron	chr13	104978825	104979356	532	45.1128	112.782	6.17142e-19
ENSSSCG00000012863	Intron	chr2	1072239	1072961	723	33.195	82.9876	6.17142e-19
AGPAT2	Intron	chr1	294115363	294116629	1267	25.2565	56.8272	6.595e-19
ALCAM	Intron	chr13	113869322	113870007	686	29.1545	78.7172	6.93342e-19
CEBPZ	Intron	chr3	96023624	96024509	886	22.5734	60.9481	6.93342e-19
SLC12A2	Intron	chr2	118741141	118742184	1044	24.9042	60.3448	7.55566e-19
INPP5F	Intron	chr14	135594818	135595840	1023	26.393	62.5611	1.12298e-18
KLHL32	Intron	chr1	67504058	67504621	564	37.234	97.5177	1.16813e-18
TBCCD1	Intron	chr13	93979039	93979864	826	16.9492	53.2688	1.18114e-18
ENSSSCG00000015766	Intron	chr15	35612099	35612708	610	31.1475	85.2459	1.38485e-18
PAK7	Intron	chr17	18426181	18426790	610	31.1475	85.2459	1.38485e-18
BAZ1B	Intron	chr3	9271556	9272492	937	24.5464	61.8997	1.59521e-18
AHI1	Intron	chr1	30112474	30113173	700	25.7143	71.4286	1.8799e-18
RPN2	Intron	chr17	42669747	42670486	740	24.3243	67.5676	1.8799e-18
PHEX	Intron	chrX	17104806	17105601	796	20.1005	59.0452	1.93284e-18
MEGF6	Intron	chr6	43749490	43750678	1189	31.1186	65.6013	3.13347e-18
DHRS4_PIG	Intron	chr7	81593323	81594744	1422	26.0197	54.8523	3.13347e-18
TMPRSS11F	Intron	chr8	56714254	56715298	1045	26.7943	62.201	3.79392e-18
ZNF366	Intron	chr16	46121826	46123966	2141	16.3475	35.0304	4.06975e-18
SMC3	Intron	chr14	126611970	126612725	756	34.3915	82.0106	4.1283e-18
CDCP2	Intron	chr10	41442708	41443772	1065	29.108	64.7887	5.39614e-18
LRRC7	Intron	chr6	100516486	100517065	580	53.4483	118.966	5.39614e-18
GPT	Intron	chr4	416886	417984	1099	17.2884	46.4058	6.00414e-18
CDK14	Intron	chr9	66658760	66659627	868	19.5853	55.2995	6.74612e-18
DENND1A	Intron	chr1	279373304	279374044	741	28.3401	72.8745	7.00483e-18
TANK	Intron	chr15	63261457	63262421	965	21.7617	55.9585	7.00483e-18
PRCP	Intron	chr9	17150267	17150948	682	57.1848	117.302	7.85979e-18
ENSSSCG00000005393	Intron	chr1	254391919	254392792	874	16.0183	49.1991	8.382e-18
ENSSSCG00000002665	Intron	chr6	1906768	1907779	1012	13.834	42.4901	8.382e-18
BLNK	Intron	chr14	112719084	112719564	481	60.2911	137.214	8.8016e-18
RASGRF2	Intron	chr2	79014459	79015498	1040	24.0385	57.6923	9.01637e-18
RADIL	Intron	chr3	3316223	3319886	3664	10.0983	21.0153	1.06151e-17
ENSSSCG00000015459	Intron	chr9	103228891	103229617	727	50.8941	105.915	1.06151e-17
NELL2	Intron	chr5	71665625	71666272	648	27.7778	75.6173	1.19964e-17
AKAP6	Intron	chr7	72941032	72941563	532	56.391	125.94	1.21799e-17
KDM5B	Intron	chr10	24918627	24919437	811	19.7287	56.7201	1.29421e-17
HMMR	Intron	chr16	57808173	57809489	1317	18.2232	44.0395	1.39192e-17
LPO	Intron	chr12	32544043	32545014	972	28.8066	65.8436	1.41986e-17
ENSSSCG00000014417	Intron	chr2	134082174	134082704	531	52.7307	120.527	1.41986e-17
NP_001090953.1	Intron	chr1	95728563	95729204	642	62.3053	126.168	1.50337e-17
MYCBP2	Intron	chr11	48274353	48274818	466	85.8369	173.82	1.50337e-17
SMTNL2	Intron	chr12	47837110	47839868	2759	14.498	29.3585	1.50337e-17
CLIP1	Intron	chr14	30413867	30414637	771	42.8016	92.0882	1.55909e-17
ENSSSCG00000006953	Intron	chr4	135988187	135990241	2055	16.0584	34.5499	1.55909e-17
C6orf142	Intron	chr7	31193278	31194189	912	29.6053	67.9825	3.16663e-17
COMMD10	Intron	chr2	109006861	109008819	1959	19.9081	40.3267	3.48611e-17
RASA1	Intron	chr2	84475042	84475796	755	27.8146	70.1987	4.11766e-17
THOC2	Intron	chrX	99020112	99020995	884	23.7557	59.9548	4.11766e-17
JARID2	Intron	chr7	11995937	11997784	1848	13.5281	31.9264	4.88098e-17
ENSSSCG00000013975	Intron	chr2	65469383	65470150	768	20.8333	58.5938	5.8382e-17
ENSSSCG00000003754	Intron	chr6	88754049	88754724	676	23.6686	66.568	5.8382e-17
GPR137B	Intron	chr14	56375152	56375815	664	45.1807	99.3976	6.056e-17
ALS2CR8	Intron	chr15	100178911	100180049	1139	24.583	55.3117	7.26313e-17
C15orf48	Intron	chr1	131954533	131955132	600	55	116.667	7.40056e-17
BCKDHB	Intron	chr1	90807073	90807736	664	27.1084	72.2892	7.5009e-17
CNTN5	Intron	chr9	31313939	31314580	642	28.0374	74.7664	7.5009e-17
AFTPH	Intron	chr3	71294947	71296175	1229	19.5281	46.3792	7.64594e-17
ZNF609	Intron	chr1	110536057	110537340	1284	27.2586	56.8536	8.77618e-17
AFAP1	Intron	chr8	3143571	3144779	1209	31.4309	63.689	9.18766e-17
MYST4	Intron	chr14	80758222	80759093	872	22.9358	58.4862	1.06238e-16
ENSSSCG00000015671	Intron	chr15	5434142	5434768	627	35.0877	86.1244	1.1056e-16
PREX2	Intron	chr4	69284881	69285580	700	31.4286	77.1429	1.1056e-16
FIGLA	Intron	chr3	65950360	65951473	1114	13.465	38.5996	1.11714e-16
FMN1	Intron	chr1	144521938	144522496	559	60.8229	127.013	1.49424e-16
TRPM3	Intron	chr1	234507825	234508559	735	39.4558	87.0748	1.60529e-16
TMCO5A	Intron	chr1	140015337	140016018	682	39.5894	89.4428	1.63286e-16
GIT1	Intron	chr12	43465405	43466374	970	27.8351	62.8866	1.63286e-16
ANO10	Intron	chr13	22740252	22740998	747	33.4672	77.6439	1.85762e-16
ARHGAP42	Intron	chr9	31822084	31823197	1114	22.4417	52.0646	1.85762e-16
OTUD5	Intron	chr5	99866248	99868555	2308	13.8648	29.4627	2.67198e-16
NEXN	Intron	chr6	94550751	94551440	690	24.6377	66.6667	2.72869e-16
C17orf65	Intron	chr12	16742936	16743544	609	37.7668	90.312	2.81644e-16
RASSF1	Intron	chr13	27481267	27482029	763	39.3185	85.19	2.95272e-16
[truncated: 255 more rows]
