# Supplementary material for: Dysregulation of genome-wide gene expression and DNA methylation in abnormal cloned piglets
Source: BMC Genomics. 2014 Sep 24;15(1):811. doi: 10.1186/1471-2164-15-811 (PMC4189204; doi:10.1186/1471-2164-15-811)
Supplement: Supplementary file 5 — Additional file 5: Biological process analysis of the hypermethylated DMGs. (XLS 20 KB) [file 12864_2013_6492_MOESM5_ESM.xls]

## Sheet: Sheet1
biological process analysis of the hypermethylated DMGs
term	gene number	PValue
phosphorylation	25	0.041522
ion transport	24	0.0461631
protein amino acid phosphorylation	23	0.0200675
cellular component morphogenesis	20	0.000594034
cell morphogenesis	19	0.000433778
cell motion	18	0.0195135
cell projection organization	17	0.00409099
chromosome organization	17	0.0439107
cell morphogenesis involved in differentiation	16	0.00016643
neuron development	15	0.0108261
cell part morphogenesis	14	0.00256483
cell projection morphogenesis	13	0.00494468
neuron projection development	13	0.00694042
axonogenesis	12	0.0022296
cell morphogenesis involved in neuron differentiation	12	0.00409091
neuron projection morphogenesis	12	0.00473689
regulation of organelle organization	12	0.00543375
chromatin modification	12	0.0269733
regulation of cytoskeleton organization	11	0.000513391
di-, tri-valent inorganic cation transport	10	0.0108242
calcium ion transport	9	0.00922641
anatomical structure homeostasis	8	0.00632657
axon guidance	8	0.00665347
kidney development	7	0.014405
urogenital system development	7	0.0262969
exocytosis	7	0.0317708
positive regulation of catabolic process	5	0.0181377
cytoskeleton-dependent intracellular transport	5	0.0220975
membrane protein proteolysis	4	0.0076291
positive regulation of cellular catabolic process	4	0.0375668
motor axon guidance	3	0.0284574
muscle maintenance	3	0.0327555
membrane protein ectodomain proteolysis	3	0.0372894
actin cytoskeleton reorganization	3	0.0420475
negative regulation of MAPKKK cascade	3	0.0470188
