# Supplementary material for: Dysregulation of genome-wide gene expression and DNA methylation in abnormal cloned piglets
Source: BMC Genomics. 2014 Sep 24;15(1):811. doi: 10.1186/1471-2164-15-811 (PMC4189204; doi:10.1186/1471-2164-15-811)
Supplement: Supplementary file 6 — Additional file 6: Biological process analysis of the hypomethylated DMGs. (XLS 22 KB) [file 12864_2013_6492_MOESM6_ESM.xls]

## Sheet: Sheet1
biological analysis of the hypomethylated DMGs
go term	gene number	PValue
phosphate metabolic process	74	0.00163061
phosphorus metabolic process	74	0.00163061
phosphorylation	58	0.0141907
protein amino acid phosphorylation	53	0.00345269
transmembrane transport	44	0.0124129
RNA processing	41	0.0249665
reproductive process in a multicellular organism	37	0.0273633
multicellular organism reproduction	37	0.0273633
cell motion	36	0.0314229
metal ion transport	35	0.0367089
mRNA metabolic process	32	0.00813323
gamete generation	32	0.0192233
cell projection organization	30	0.0220439
cell morphogenesis	29	0.0245606
neuron development	27	0.0381926
mRNA processing	26	0.0356751
positive regulation of developmental process	25	0.01318
positive regulation of cell differentiation	23	0.00527403
cell morphogenesis involved in differentiation	22	0.0201118
regulation of small GTPase mediated signal transduction	22	0.0272525
glycoprotein metabolic process	19	0.0221032
cell morphogenesis involved in neuron differentiation	19	0.0298172
regulation of Ras protein signal transduction	19	0.0310653
posttranscriptional regulation of gene expression	19	0.0323518
protein amino acid dephosphorylation	18	0.000676256
dephosphorylation	18	0.00337892
sodium ion transport	16	0.00376832
nuclear mRNA splicing, via spliceosome	16	0.0161723
RNA splicing, via transesterification reactions with bulged adenosine as nucleophile	16	0.0161723
RNA splicing, via transesterification reactions	16	0.0161723
regulation of cell adhesion	14	0.0304536
sensory perception of mechanical stimulus	12	0.020743
sensory perception of sound	11	0.0330798
cell-substrate adhesion	11	0.0351613
integrin-mediated signaling pathway	10	0.0114727
post-Golgi vesicle-mediated transport	9	0.0111549
ribonucleoprotein complex assembly	9	0.0293449
post-embryonic development	9	0.0393036
vitamin metabolic process	9	0.0450387
peptidyl-serine modification	8	0.00403513
positive regulation of neurogenesis	8	0.0360535
spliceosomal snRNP biogenesis	7	0.00304223
peptidyl-serine phosphorylation	7	0.00366639
detection of mechanical stimulus involved in sensory perception	5	0.00384762
detection of mechanical stimulus	5	0.00862427
antigen processing and presentation of peptide antigen via MHC class I	5	0.0108116
posttranscriptional gene silencing by RNA	5	0.0229837
posttranscriptional gene silencing	5	0.0229837
regulation of lipid storage	5	0.0229837
regulation of foam cell differentiation	5	0.0411266
detection of mechanical stimulus involved in sensory perception of sound	4	0.00986763
regulation of cholesterol storage	4	0.0179009
