# Supplementary material for: Dysregulation of genome-wide gene expression and DNA methylation in abnormal cloned piglets
Source: BMC Genomics. 2014 Sep 24;15(1):811. doi: 10.1186/1471-2164-15-811 (PMC4189204; doi:10.1186/1471-2164-15-811)
Supplement: Supplementary file 8 — Additional file 8: DEGs in the comparison of the abnormal cloned piglets and the normal cloned piglets. (XLS 318 KB) [file 12864_2013_6492_MOESM8_ESM.xls]

## Sheet: Supplementary table s6
DEGs in the comparison of the abnormal cloned piglets and the normal cloned piglets.
GeneID	Gene_length	Normal cloned piglets-RPKM	Abnormal cloned piglets-RPKM	log2 Ratio(Abnormal_cloned_group/Normal_cloned_group)	Up-Down-Regulation(Abnormal cloned piglets/Normal cloned piglets)	P-value	FDR	Symbol
ENSSSCG00000006549	372	0.001	5.47955	12.4198	Up	0.000104963	0.000472427	-
100153304	813	0.001	3.27871	11.6789	Up	6.28e-06	3.43e-05	LOC100153304
100521723	975	0.001	3.05558	11.5772	Up	1.54e-06	9.34e-06	LOC100521723
ENSSSCG00000014069	927	0.001	2.70636	11.4021	Up	1.27e-05	6.58e-05	-
100521494	2135	0.001	1.46885	10.5205	Up	7.6e-07	4.79e-06	ATP6V0D2
100519488	3691	0.001	1.18948	10.2161	Up	2.72e-09	2.23e-08	MOV10L1
ENSSSCG00000008187	2131	0.001	0.956543	9.90169	Up	0.000104963	0.000472257	-
100153442	1527	0.904545	65.6155	6.1807	Up	3.21e-06	1.85e-05	SMPDL3A
396959	1684	19.594	1046.76	5.73937	Up	0	0	CARP
100134978	5520	26.218	716.108	4.77155	Up	3.44e-13	4.79e-12	XIRP1
100154146	1938	0.554334	9.62804	4.11842	Up	9.99e-06	5.27e-05	C7H15orf29
494561	3117	1.23092	20.6752	4.07009	Up	1.69e-10	1.57e-09	HK2
100512277	1564	0.490637	7.81993	3.99443	Up	2.91e-05	0.00014315	ATP6V1C2
100512439	825	0.558077	8.36264	3.90542	Up	7.59e-05	0.00034866	LOC100512439
733657	1065	7.20522	104.975	3.86486	Up	1.8e-14	3.64e-13	FBXO32
ENSSSCG00000015445	3633	0.253462	3.66858	3.85538	Up	1.72e-05	8.78e-05	-
397172	1761	0.1743	2.31504	3.73139	Up	0.000118945	0.000531352	CALCRL
397373	5623	0.163761	2.17506	3.73139	Up	1.72e-05	8.77e-05	MYO7A
100155620	2208	0.90359	11.7174	3.69684	Up	2.99e-07	1.99e-06	LOC100155620
100048931	3602	5.66676	72.6536	3.68044	Up	4.11e-14	7.71e-13	HSPH1
100515246	600	0.511571	6.53331	3.67481	Up	0.000120043	0.000535686	LOC100515246
100525644	2193	0.139965	1.7875	3.67481	Up	0.000120043	0.000535877	LOC100525644
100514413	2028	0.151352	1.93293	3.67481	Up	0.000120043	0.000535495	LOC100514413
100525346	1414	0.325611	3.99207	3.61592	Up	7.59e-05	0.000348594	LOC100525346
ENSSSCG00000002742	1743	0.44025	5.39757	3.61592	Up	2.91e-05	0.000143262	-
100514911	1195	0.256856	3.14911	3.61592	Up	0.000122105	0.000544113	LOC100514911
100511413	477	6.75659	82.5088	3.61018	Up	2.1e-09	1.74e-08	LOC100511413
100525306	1366	5.16814	62.4443	3.59485	Up	6.08e-14	1.1e-12	LOC100525306
ENSSSCG00000014166	824	1.67626	20.1708	3.58895	Up	3.21e-06	1.85e-05	-
ENSSSCG00000018047	1923	0.239425	2.85387	3.57527	Up	7.59e-05	0.00034852	-
ENSSSCG00000004754	1014	0.908114	10.8244	3.57527	Up	1.72e-05	8.78e-05	-
100286778	1894	50.968	603.852	3.56653	Up	7.68e-13	9.81e-12	PDK4
100525092	3267	3.71112	43.3394	3.54575	Up	0	0	LOC100525092
ENSSSCG00000013374	1536	1.69857	19.702	3.53595	Up	2.56e-08	1.9e-07	-
100519275	1969	0.935325	10.3524	3.46836	Up	5.46e-07	3.52e-06	CSRNP1
100153977	1681	0.456488	4.94371	3.43695	Up	2.91e-05	0.000143206	LOC100153977
100514689	7110	0.41012	4.43273	3.43408	Up	7.36e-09	5.81e-08	MAST4
ENSSSCG00000010941	2139	0.286996	3.07881	3.42327	Up	4.79e-05	0.00022679	-
100158245	4782	0.256748	2.68874	3.38851	Up	5.7e-06	3.15e-05	ABCC8
100151846	3567	1.72101	17.8471	3.37436	Up	9.64e-14	1.67e-12	LOC100151846
ENSSSCG00000012699	2775	1.82506	18.8159	3.36594	Up	1.33e-12	1.63e-11	-
100521805	1713	0.179184	1.8307	3.35288	Up	0.000171396	0.00074625	ARID3B
ENSSSCG00000011384	10329	0.0297166	0.30361	3.35288	Up	0.000171396	0.000745732	-
ENSSSCG00000008026	3117	0.295421	3.01828	3.35288	Up	1.72e-05	8.76e-05	-
100152610	4335	0.424834	4.34047	3.35288	Up	5.46e-07	3.52e-06	UHRF1BP1
ENSSSCG00000005956	765	0.601848	6.149	3.35288	Up	7.65e-05	0.000350741	-
100154905	1506	0.203813	2.08233	3.35288	Up	0.000171396	0.000745991	PLAG1
100518997	8459	105.392	1063.03	3.33433	Up	3.04e-11	3.05e-10	FLNC
100337687	594	53.224	526.625	3.30663	Up	1.87e-13	2.9e-12	CSRP3
100521185	1019	2.86158	28.1593	3.29873	Up	7.36e-09	5.81e-08	LOC100521185
100519015	1795	0.598495	5.85268	3.28969	Up	9.99e-06	5.28e-05	LOC100519015
100515868	2399	5.56565	54.2491	3.28498	Up	0	0	LOC100515868
100521697	270	1.13682	11.034	3.27888	Up	0.00021723	0.000929661	LOC100521697
ENSSSCG00000004273	3429	0.0895137	0.868822	3.27888	Up	0.00021723	0.000929344	-
ENSSSCG00000013377	2096	0.146442	1.42137	3.27888	Up	0.00021723	0.000929027	-
100156510	2873	1.17521	11.4066	3.27888	Up	1.12e-09	9.51e-09	MLXIP
ENSSSCG00000004387	1082	1.84392	17.8247	3.27303	Up	2.99e-07	1.99e-06	-
100514790	1489	0.92763	8.95095	3.27042	Up	3.21e-06	1.85e-05	LOC100514790
100514246	471	1.62921	15.6467	3.26361	Up	2.91e-05	0.000143095	LOC100514246
100157256	1785	2.23544	21.4337	3.26125	Up	9.01e-11	8.6e-10	EYA4
100517678	911	1.01079	9.63861	3.25335	Up	1.72e-05	8.77e-05	EAF1
ENSSSCG00000009026	1785	0.257935	2.4596	3.25335	Up	7.78e-05	0.000356723	-
ENSSSCG00000007459	309	1.49001	14.2084	3.25335	Up	7.78e-05	0.000356853	-
100519988	2546	1.80838	17.2443	3.25335	Up	7.55e-12	8.18e-11	FBXO30
100515659	2335	0.460085	4.36487	3.24597	Up	9.99e-06	5.27e-05	LOC100515659
100518050	1374	0.33509	3.08121	3.20088	Up	7.94e-05	0.000363593	TMX3
100519689	3687	0.24975	2.29649	3.20088	Up	1.72e-05	8.76e-05	LOC100519689
100513178	1458	3.36837	30.6501	3.18577	Up	2.33e-12	2.72e-11	LOC100513178
100152117	2304	0.399665	3.60693	3.17391	Up	1.72e-05	8.76e-05	CPEB3
ENSSSCG00000001201	1728	0.355257	3.17592	3.16024	Up	4.8e-05	0.000227316	-
100157572	1912	0.321069	2.87028	3.16024	Up	4.8e-05	0.000227231	GALNTL2
ENSSSCG00000013400	2171	2.82766	25.0619	3.14782	Up	9.64e-14	1.67e-12	-
100520233	1880	5.14292	45.5386	3.14643	Up	0	0	ARRDC3
ENSSSCG00000015857	2719	0.28222	2.47973	3.13529	Up	2.91e-05	0.000143062	-
100523514	2335	0.460085	4.02911	3.13049	Up	9.99e-06	5.27e-05	BACH1
100523109	826	2.78701	24.2982	3.12406	Up	8.81e-08	6.16e-07	ZDHHC9
100152073	1434	0.963208	8.31016	3.10896	Up	3.21e-06	1.85e-05	LOC100152073
ENSSSCG00000009158	534	1.437	12.3325	3.10134	Up	2.91e-05	0.000143026	-
100525219	2363	0.714424	6.10476	3.09508	Up	9.94e-07	6.18e-06	LOC100525219
100037294	2928	0.943471	7.92566	3.07048	Up	1.37e-08	1.05e-07	IL6ST
100521758	2196	1.32785	11.1388	3.06843	Up	7.36e-09	5.8e-08	CPEB4
ENSSSCG00000010433	1416	0.758685	6.31185	3.05649	Up	9.99e-06	5.27e-05	-
100153434	1799	1.27964	10.5463	3.04293	Up	8.81e-08	6.17e-07	ABHD2
100512425	1517	0.303503	2.48068	3.03095	Up	9.75e-05	0.000440848	TRIM68
ENSSSCG00000015768	1245	6.53331	53.2741	3.02755	Up	2.73e-14	5.28e-13	-
100524516	899	18.7785	152.09	3.01778	Up	0	0	LOC100524516
ENSSSCG00000017557	1743	0.5283	4.2281	3.00058	Up	1.72e-05	8.74e-05	-
397348	1750	3.68331	29.2991	2.99178	Up	9.06e-14	1.58e-12	MGPD
ENSSSCG00000012006	3975	0.154436	1.22284	2.98515	Up	4.93e-05	0.000232764	-
ENSSSCG00000007345	1842	0.583224	4.59673	2.97849	Up	9.99e-06	5.26e-05	-
100157174	1427	1.39813	10.9881	2.97437	Up	2.99e-07	1.99e-06	LOC100157174
100158119	924	0.498283	3.90302	2.96955	Up	0.000115046	0.000515404	LOC100158119
100037291	5183	0.0888315	0.695811	2.96955	Up	0.000115046	0.000515588	DYNC1H1
100101471	1953	0.235747	1.84659	2.96955	Up	0.000115046	0.000515219	IKBKB
ENSSSCG00000009134	939	1.63441	12.6909	2.95695	Up	1.79e-06	1.08e-05	-
ENSSSCG00000006226	1239	1.61027	12.4022	2.94522	Up	2.99e-07	1.98e-06	-
100516496	1013	0.606007	4.64362	2.93784	Up	5.05e-05	0.000237656	LOC100516496
ENSSSCG00000015917	2229	2.54753	19.4153	2.93002	Up	2.08e-13	3.13e-12	-
ENSSSCG00000010988	1440	0.532886	4.02888	2.91848	Up	2.93e-05	0.000143612	-
733691	5338	1.17878	8.87101	2.91181	Up	1.31e-13	2.14e-12	NRAP
100156989	2045	39.3247	292.59	2.89538	Up	0	0	BAG3
100155896	1535	3.29938	24.5159	2.89345	Up	1.33e-12	1.63e-11	CCDC6
100512423	1692	0.362816	2.68746	2.88893	Up	5.25e-05	0.00024652	TBC1D9
397350	4280	0.32272	2.3813	2.8834	Up	3.21e-06	1.85e-05	IGF1R
ENSSSCG00000005430	468	19.6758	145.073	2.88229	Up	0	0	-
100523324	4899	1.06512	7.84158	2.88013	Up	7.65e-13	9.78e-12	ARHGEF12
100499507	2373	2.13424	15.5941	2.8692	Up	1.33e-12	1.63e-11	EIF2C4
396799	2252	1.97632	14.4127	2.86646	Up	1.39e-11	1.46e-10	ITIH4
ENSSSCG00000018003	5929	1.34601	9.81154	2.86579	Up	3.82e-14	7.2e-13	-
100513238	1129	2.3109	16.8049	2.86235	Up	2.56e-08	1.9e-07	LOC100513238
397528	818	11.6323	84.342	2.85812	Up	0	0	SDC4
100512396	1256	0.366571	2.62165	2.83831	Up	0.00020302	0.000872123	SLC35E1
100155112	1103	0.973979	6.96571	2.83831	Up	9.99e-06	5.26e-05	LOC100155112
ENSSSCG00000002856	2403	0.638665	4.56761	2.83831	Up	1.79e-06	1.08e-05	-
100152643	1222	0.627951	4.49098	2.83831	Up	2.97e-05	0.000145271	LOC100152643
ENSSSCG00000015566	2601	0.177014	1.26597	2.83831	Up	0.00020302	0.000872721	-
ENSSSCG00000014102	417	1.10411	7.89638	2.83831	Up	0.00020302	0.000872422	-
100525363	1255	2.20118	15.6175	2.82681	Up	1.37e-08	1.05e-07	LOC100525363
ENSSSCG00000003461	1872	2.86939	20.27	2.82053	Up	4.71e-13	6.33e-12	-
ENSSSCG00000009528	1749	2.45694	17.1233	2.80103	Up	2.58e-11	2.61e-10	-
ENSSSCG00000003895	1231	3.74016	25.8573	2.7894	Up	7.55e-12	8.17e-11	-
ENSSSCG00000007392	687	0.893573	6.16243	2.78584	Up	6.28e-05	0.000291773	-
ENSSSCG00000009471	1138	0.539442	3.7202	2.78584	Up	6.28e-05	0.000291881	-
ENSSSCG00000013059	903	17.5056	120.161	2.77908	Up	0	0	-
100152703	1869	0.492684	3.3558	2.76792	Up	1.74e-05	8.8e-05	EXTL3
ENSSSCG00000008886	1917	0.640464	4.33509	2.75887	Up	5.7e-06	3.15e-05	-
100523478	2700	0.45473	3.07792	2.75887	Up	5.7e-06	3.15e-05	CNKSR2
100152838	1980	0.620086	4.19716	2.75887	Up	5.7e-06	3.14e-05	SLC22A23
ENSSSCG00000014866	1078	0.711833	4.79999	2.75342	Up	3.09e-05	0.000150551	-
100270690	526	4.9601	33.387	2.75085	Up	2.56e-08	1.89e-07	LOC100270690
100521611	3723	1.15423	7.74943	2.74716	Up	2.58e-11	2.61e-10	LOC100521611
100518540	1547	0.69444	4.66243	2.74716	Up	1e-05	5.27e-05	TMEM161B
100521136	2023	0.531042	3.56539	2.74716	Up	1e-05	5.27e-05	LOC100521136
100155185	1226	66.3456	444.947	2.74556	Up	0	0	LOC100155185
ENSSSCG00000009364	5265	0.262344	1.75711	2.74367	Up	3.21e-06	1.85e-05	-
100522611	1658	0.555384	3.68829	2.73139	Up	1.74e-05	8.84e-05	LOC100522611
100517565	2543	0.724205	4.80942	2.73139	Up	5.46e-07	3.52e-06	LOC100517565
ENSSSCG00000004007	555	1.65915	11.0183	2.73139	Up	1.74e-05	8.84e-05	-
ENSSSCG00000004603	3990	1.57702	10.414	2.72325	Up	1.31e-13	2.13e-12	-
ENSSSCG00000015940	552	3.61436	23.8608	2.72283	Up	2.99e-07	1.98e-06	-
100152572	1359	5.64648	37.1519	2.71801	Up	1.8e-14	3.63e-13	LOC100152572
ENSSSCG00000010982	603	3.56318	23.4029	2.71545	Up	1.63e-07	1.1e-06	-
100151824	1305	1.17602	7.68979	2.70903	Up	1.79e-06	1.08e-05	MRS2
100513341	1211	0.760386	4.92022	2.69392	Up	1.76e-05	8.92e-05	FBXL17
100157793	1235	3.47951	22.4725	2.6912	Up	2.58e-11	2.61e-10	LOC100157793
100154234	2117	2.60981	16.8132	2.68758	Up	3.07e-13	4.35e-12	HSF2
100156484	498	3.38993	21.7252	2.68005	Up	9.94e-07	6.17e-06	LOC100156484
ENSSSCG00000009049	951	0.645515	4.12196	2.67481	Up	9.46e-05	0.000428904	-
100158076	1919	1.75944	11.1941	2.66955	Up	1.12e-09	9.5e-09	LOC100158076
100511895	1395	0.550076	3.48443	2.66322	Up	3.47e-05	0.000167816	LOC100511895
ENSSSCG00000003857	1640	1.49728	9.46534	2.66031	Up	4.76e-08	3.41e-07	-
100522085	456	2.01936	12.7228	2.65544	Up	1.79e-05	9.05e-05	LOC100522085
100152741	2238	0.411451	2.59231	2.65544	Up	1.79e-05	9.06e-05	TBX3
100155791	2480	1.48521	9.35739	2.65544	Up	3.17e-10	2.84e-09	LOC100155791
100515770	3687	3.53812	22.2845	2.65499	Up	0	0	HIPK3
ENSSSCG00000015402	2046	8.40116	52.8796	2.65405	Up	0	0	-
ENSSSCG00000004359	1832	0.586407	3.68034	2.64986	Up	1.01e-05	5.3e-05	-
100170845	2989	2.31054	14.4786	2.64762	Up	1.02e-14	2.11e-13	LPIN1
ENSSSCG00000004607	1212	1.01301	6.33926	2.64566	Up	5.71e-06	3.15e-05	-
100511469	1348	1.02466	6.39761	2.64239	Up	3.22e-06	1.85e-05	LOC100511469
100521917	3228	0.38035	2.33159	2.61592	Up	5.72e-06	3.15e-05	LOC100521917
ENSSSCG00000010979	510	1.2037	7.3788	2.61592	Up	0.000130278	0.000577249	-
100155423	1543	13.527	82.8202	2.61415	Up	1.31e-13	2.13e-12	FKBP5
ENSSSCG00000004918	3111	1.52929	9.32431	2.60814	Up	4.15e-12	4.68e-11	-
ENSSSCG00000009207	1284	5.13961	31.2622	2.60469	Up	9.7e-14	1.67e-12	-
100511016	2146	4.07636	24.7694	2.6032	Up	3.75e-14	7.11e-13	XPOT
100157057	1832	1.25659	7.61744	2.5998	Up	8.81e-08	6.16e-07	LOC100157057
100522730	924	1.82704	11.0303	2.59389	Up	9.94e-07	6.17e-06	LOC100522730
100511039	1127	1.22559	7.37389	2.58895	Up	3.22e-06	1.85e-05	LOC100511039
ENSSSCG00000015365	1290	0.951759	5.71285	2.58554	Up	5.73e-06	3.15e-05	-
100522296	2121	0.578864	3.47458	2.58554	Up	5.73e-06	3.15e-05	LOC100522296
595123	2168	13.8747	83.1732	2.58366	Up	5.31e-14	9.7e-13	NAMPT
100157989	1956	1.6477	9.86009	2.58115	Up	2.1e-09	1.74e-08	FBXO21
100519789	944	768.982	4578.25	2.57377	Up	2.29e-11	2.34e-10	CRYAB
ENSSSCG00000009887	2935	2.40534	14.3176	2.57348	Up	6.08e-14	1.09e-12	-
100522301	915	145.253	862.997	2.57079	Up	4.12e-13	5.64e-12	LOC100522301
100155017	1514	4.7643	28.2736	2.56912	Up	0	0	AP3M1
397293	1284	1.19526	7.08284	2.56701	Up	1.8e-06	1.08e-05	IRK1
100158013	1760	2.00559	11.8491	2.56267	Up	5.96e-10	5.19e-09	FITM2
ENSSSCG00000015858	1310	0.468614	2.75297	2.55452	Up	0.000192385	0.000829852	-
ENSSSCG00000018009	720	0.852618	5.00887	2.55452	Up	0.000192385	0.000830137	-
100514303	1269	0.96751	5.68383	2.55452	Up	5.76e-06	3.16e-05	LOC100514303
100157184	1584	0.387554	2.27676	2.55452	Up	0.000192385	0.000830423	PTPN3
100512409	1314	3.50391	20.5247	2.55033	Up	7.55e-12	8.18e-11	LOC100512409
ENSSSCG00000009540	2724	0.394383	2.30249	2.54553	Up	1.04e-05	5.47e-05	-
ENSSSCG00000004560	1260	2.07064	12.0711	2.5434	Up	2.56e-08	1.89e-07	-
100512728	4155	1.29278	7.50977	2.53829	Up	4.71e-13	6.3e-12	ANK2
100519198	1197	1.15392	6.68068	2.53345	Up	3.23e-06	1.85e-05	DDI2
100153033	1410	0.653069	3.78098	2.53345	Up	2.08e-05	0.000104292	STK17B
ENSSSCG00000004246	3598	0.255928	1.48171	2.53345	Up	2.08e-05	0.000104251	-
100515714	1377	1.22599	7.05996	2.52572	Up	9.94e-07	6.17e-06	LOC100515714
ENSSSCG00000016844	3312	0.23169	1.3256	2.51638	Up	5.88e-05	0.000274349	-
100520515	4146	2.29504	13.1234	2.51555	Up	0	0	SSH2
100525369	7320	2.01274	11.5029	2.51477	Up	0	0	HIVEP2
ENSSSCG00000003401	3294	1.25796	7.14023	2.50488	Up	4.81e-11	4.7e-10	-
100525917	1941	0.711613	4.03914	2.50488	Up	3.23e-06	1.85e-05	LOC100525917
100157936	1481	3.21243	18.2103	2.50302	Up	4.15e-12	4.67e-11	LOC100157936
ENSSSCG00000008127	3180	2.55785	14.4473	2.49779	Up	2.73e-14	5.3e-13	-
ENSSSCG00000006872	4344	11.2348	63.3479	2.49533	Up	3.75e-14	7.09e-13	-
100155338	906	139.92	787.632	2.49292	Up	0	0	LOC100155338
100517500	1975	10.1796	57.2418	2.49139	Up	2.46e-14	4.81e-13	LOC100517500
100154060	4269	0.970654	5.43601	2.48552	Up	4.81e-11	4.7e-10	LOC100154060
ENSSSCG00000013448	1061	13.8862	77.587	2.48216	Up	0	0	-
100525399	2424	10.0035	55.5655	2.47369	Up	0	0	AARS
ENSSSCG00000010548	2814	0.381769	2.11741	2.47153	Up	1.13e-05	5.89e-05	-
100126236	1151	0.666686	3.67818	2.46391	Up	8.05e-05	0.000368341	STC2
ENSSSCG00000003636	806	4.37945	24.123	2.46159	Up	5.96e-10	5.18e-09	-
100521742	1510	2.13437	11.734	2.45881	Up	2.1e-09	1.74e-08	LOC100521742
ENSSSCG00000006548	975	1.25925	6.91526	2.45722	Up	5.97e-06	3.28e-05	-
100156049	3003	1.78871	9.81629	2.45626	Up	4.71e-13	6.29e-12	CLCN3
100513127	4377	0.666199	3.654	2.45545	Up	7.36e-09	5.81e-08	LOC100513127
100524726	2581	0.654081	3.58434	2.45416	Up	9.95e-07	6.18e-06	OCRL
100517820	5567	13.2878	72.6962	2.45178	Up	0	0	LOC100517820
100522747	1383	0.665819	3.62804	2.44599	Up	2.79e-05	0.000137487	LOC100522747
100157914	1443	0.957201	5.21578	2.44599	Up	3.27e-06	1.87e-05	SNX16
ENSSSCG00000014243	501	1.83798	10.0151	2.44599	Up	2.79e-05	0.000137433	-
100135663	2181	1.89992	10.2808	2.43594	Up	4.81e-11	4.7e-10	MAP3K7
397493	1532	5.60991	30.2955	2.43305	Up	0	0	PRKAR2A
100153676	1203	5.48567	29.5873	2.43124	Up	9.7e-14	1.68e-12	PCMTD1
100514237	10748	0.999533	5.38324	2.42915	Up	0	0	VPS13D
100519217	1575	2.24117	12.0462	2.42625	Up	5.96e-10	5.19e-09	LOC100519217
100521231	2224	3.58836	19.2474	2.42327	Up	3.82e-14	7.21e-13	LOC100521231
100154568	6078	0.606007	3.25053	2.42327	Up	3.17e-10	2.84e-09	LOC100154568
396903	5888	9.30523	49.852	2.42154	Up	1.7e-13	2.69e-12	LOC396903
100513048	979	5.32995	28.509	2.41922	Up	7.65e-13	9.83e-12	LOC100513048
100517255	1448	1.37785	7.36351	2.41798	Up	2.99e-07	1.98e-06	LOC100517255
492313	4312	3.16766	16.909	2.41631	Up	0	0	THBS1
ENSSSCG00000004920	1458	0.947353	5.05458	2.41562	Up	3.31e-06	1.89e-05	-
100125826	4310	1.3175	7.02142	2.41396	Up	2.08e-13	3.12e-12	LNPEP
ENSSSCG00000012408	2118	0.362302	1.92483	2.40946	Up	0.000117902	0.000527071	-
ENSSSCG00000009761	8202	0.0935572	0.497048	2.40946	Up	0.000117902	0.000527259	-
ENSSSCG00000013566	1176	1.30503	6.93331	2.40946	Up	1.82e-06	1.09e-05	-
100525314	2615	0.645577	3.41781	2.40441	Up	9.98e-07	6.19e-06	LOC100525314
ENSSSCG00000018006	399	36.5408	193.347	2.40361	Up	0	0	-
ENSSSCG00000007587	609	1.51203	7.98159	2.40019	Up	3.55e-05	0.000171315	-
ENSSSCG00000015840	1944	0.473677	2.5004	2.40019	Up	3.55e-05	0.000171447	-
ENSSSCG00000005605	969	0.950286	5.01629	2.40019	Up	3.55e-05	0.000171381	-
100519387	1135	3.38042	17.8213	2.39832	Up	1.69e-10	1.56e-09	LOC100519387
100523652	1344	0.799329	4.19999	2.39352	Up	1.38e-05	7.11e-05	LOC100523652
100523052	1056	1.01733	5.34544	2.39352	Up	1.38e-05	7.11e-05	LOC100523052
100048933	1818	64.4106	337.317	2.38874	Up	4.02e-13	5.52e-12	ZFAND5
100522760	4194	2.70788	14.1695	2.38755	Up	0	0	LOC100522760
100155084	4359	0.880197	4.60435	2.3871	Up	1.69e-10	1.57e-09	LOC100155084
100522368	2120	0.796313	4.14187	2.37888	Up	1e-06	6.21e-06	LOC100522368
ENSSSCG00000003379	1794	0.941016	4.89452	2.37888	Up	1e-06	6.2e-06	-
ENSSSCG00000011164	2310	1.39519	7.19513	2.36656	Up	2.1e-09	1.74e-08	-
100152933	3879	9.53508	48.9519	2.36005	Up	1.22e-13	2.01e-12	IPO5
ENSSSCG00000014194	1226	1.00144	5.11581	2.35288	Up	7.07e-06	3.83e-05	-
100157040	1817	0.675713	3.45183	2.35288	Up	7.07e-06	3.84e-05	FUT11
100516229	7059	0.326118	1.66595	2.35288	Up	8.81e-08	6.16e-07	TTC28
100511505	1002	1.37848	7.0419	2.35288	Up	3.5e-06	2e-05	LOC100511505
ENSSSCG00000017875	3024	0.406008	2.07407	2.35288	Up	7.07e-06	3.84e-05	-
ENSSSCG00000017774	1689	0.726921	3.71343	2.35288	Up	7.07e-06	3.83e-05	-
100515632	2845	0.701274	3.58241	2.35288	Up	2.99e-07	1.99e-06	JHDM1D
100513766	2028	0.378381	1.93293	2.35288	Up	0.000181628	0.000786698	G3BP1
100523026	618	1.49001	7.61163	2.35288	Up	4.86e-05	0.000229536	LOC100523026
ENSSSCG00000004494	2928	0.262075	1.33879	2.35288	Up	0.000181628	0.000786426	-
100513903	2100	2.04628	10.4533	2.35288	Up	2.58e-11	2.61e-10	LOC100513903
100517784	711	1.29512	6.61601	2.35288	Up	4.86e-05	0.000229623	LOC100517784
100523271	1576	2.82403	14.4264	2.35288	Up	1.39e-11	1.46e-10	STAM
ENSSSCG00000007043	2558	2.99983	15.2018	2.34129	Up	1.8e-14	3.64e-13	-
ENSSSCG00000015851	3984	0.963047	4.88031	2.34129	Up	1.69e-10	1.56e-09	-
100157574	1875	3.60146	18.2306	2.33971	Up	6.48e-14	1.16e-12	FAM49B
ENSSSCG00000012412	612	4.01232	20.2405	2.33473	Up	4.76e-08	3.41e-07	-
100156540	826	2.22961	11.2	2.32863	Up	5.51e-07	3.54e-06	RPP30
ENSSSCG00000011830	417	7.72877	38.7299	2.32514	Up	2.1e-09	1.74e-08	-
397260	1113	1.3789	6.90312	2.32373	Up	1.9e-06	1.13e-05	SMAD3
100521618	3225	0.380704	1.89618	2.31636	Up	8.03e-06	4.31e-05	NBAS
ENSSSCG00000005150	1590	0.772182	3.84603	2.31636	Up	8.03e-06	4.31e-05	-
ENSSSCG00000003201	968	9.82977	48.9189	2.31516	Up	0	0	-
100127143	1458	6.31569	31.4029	2.31389	Up	0	0	LOC100127143
100037967	1971	5.83985	28.9574	2.30993	Up	0	0	LOC100037967
100524007	3267	5.59017	27.6931	2.30856	Up	0	0	LOC100524007
ENSSSCG00000011842	680	2.70832	13.3741	2.30397	Up	5.54e-07	3.56e-06	-
100415805	2151	0.856185	4.22797	2.30397	Up	5.54e-07	3.56e-06	SPATA5
100512832	1511	1.01569	4.98106	2.29399	Up	1.97e-06	1.17e-05	LOC100512832
100155023	845	1.81623	8.90696	2.29399	Up	1.97e-06	1.17e-05	LOC100155023
733619	3198	1.00778	4.90305	2.28249	Up	2.1e-09	1.74e-08	ABCC1
100522006	2103	2.70016	13.1225	2.28093	Up	2.08e-13	3.12e-12	LOC100522006
100154659	7035	14.6818	71.2786	2.27944	Up	9.04e-13	1.14e-11	SPTB
100522900	4376	0.420853	2.04241	2.27888	Up	5.6e-07	3.59e-06	ATP13A3
100154546	1327	66.1534	320.452	2.27622	Up	0	0	ABRA
100519192	839	11.1582	53.8239	2.27014	Up	9.77e-15	2.03e-13	LOC100519192
ENSSSCG00000000470	1202	7.53311	36.2648	2.26725	Up	0	0	-
100518712	1245	2.95848	14.2316	2.26617	Up	3.17e-10	2.85e-09	LOC100518712
396944	1717	67.0375	321.453	2.26157	Up	0	0	GLUL
100515890	3405	4.77766	22.8867	2.26013	Up	0	0	LOC100515890
100524487	4224	2.43432	11.656	2.25948	Up	0	0	LOC100524487
ENSSSCG00000015939	2115	2.46715	11.7878	2.25637	Up	7.65e-13	9.82e-12	-
100524270	258	5.35365	25.5255	2.25335	Up	4.62e-06	2.59e-05	LOC100524270
100525194	993	0.927319	4.42134	2.25335	Up	0.000107912	0.000484832	LOC100525194
ENSSSCG00000017139	1131	1.22126	5.82279	2.25335	Up	4.62e-06	2.58e-05	-
100157229	1173	0.785019	3.74287	2.25335	Up	0.000107912	0.000485006	AHCYL1
100155181	6633	2.70709	12.9071	2.25335	Up	1.03e-13	1.74e-12	AKAP6
100513350	2601	0.88507	4.2199	2.25335	Up	8.85e-08	6.17e-07	LOC100513350
397451	3294	0.745458	3.52252	2.24041	Up	4.77e-08	3.42e-07	LIFR
100518302	995	5.24424	24.7412	2.23811	Up	7.65e-13	9.81e-12	LOC100518302
ENSSSCG00000009464	2121	2.38781	11.2369	2.23449	Up	1.33e-12	1.63e-11	-
ENSSSCG00000001487	1905	8.53961	40.167	2.23377	Up	0	0	-
100157347	1256	3.05476	14.3566	2.23259	Up	1.69e-10	1.56e-09	LOC100157347
ENSSSCG00000010184	597	9.51162	44.6498	2.23089	Up	2.08e-13	3.14e-12	-
100522174	1985	11.752	54.8996	2.22389	Up	2.64e-14	5.14e-13	LOC100522174
100521812	1617	0.664378	3.10302	2.2236	Up	4.17e-05	0.000199649	SIAE
100158194	1119	16.8695	78.7501	2.22287	Up	0	0	TBX15
ENSSSCG00000014012	1851	0.912039	4.23554	2.21538	Up	1.17e-06	7.21e-06	-
100525124	1624	1.60653	7.43446	2.21028	Up	2.57e-08	1.9e-07	LOC100525124
100154520	3480	2.42555	11.1742	2.20379	Up	0	0	TNKS2
100513958	1775	1.21048	5.56528	2.20088	Up	1.68e-07	1.13e-06	LOC100513958
100523683	937	2.62064	12.0486	2.20088	Up	4.79e-08	3.43e-07	LOC100523683
733621	2019	2.43243	11.1833	2.20088	Up	2.33e-12	2.72e-11	FOXO3
100514684	2295	4.27981	19.6085	2.19586	Up	0	0	DYRK1A
100513685	1626	3.02034	13.7899	2.19082	Up	2.33e-12	2.72e-11	LOC100513685
397615	1647	16.3069	74.3536	2.18892	Up	2.89e-13	4.14e-12	IL13RA1
ENSSSCG00000004323	1236	1.36584	6.21616	2.18623	Up	1.29e-06	7.93e-06	-
100524850	1605	1.05183	4.78703	2.18623	Up	1.29e-06	7.93e-06	NACC1
100519915	1122	1.23105	5.59	2.18296	Up	7.17e-06	3.88e-05	LOC100519915
780419	441	12.8763	58.3109	2.17905	Up	2.08e-13	3.13e-12	LOC780419
100151793	1510	0.711456	3.21906	2.17779	Up	6.33e-05	0.000294093	SAMD8
100153940	3582	1.7138	7.74805	2.17663	Up	9.64e-14	1.67e-12	LOC100153940
ENSSSCG00000017682	2872	1.49624	6.7153	2.16611	Up	2.58e-11	2.61e-10	-
100522330	2593	2.72259	12.215	2.1656	Up	6.08e-14	1.09e-12	LOC100522330
397214	7464	1.37762	6.17619	2.16454	Up	0	0	IGF2R
ENSSSCG00000014217	1308	2.46399	11.0287	2.1622	Up	2.1e-09	1.74e-08	-
403165	2315	0.530354	2.37062	2.16024	Up	2.44e-05	0.000121036	PCK2
100524358	2220	0.553049	2.47206	2.16024	Up	2.44e-05	0.000120989	ZNF280C
ENSSSCG00000001586	1265	0.970569	4.33833	2.16024	Up	2.44e-05	0.000121084	-
100526104	1506	3.56673	15.9298	2.15906	Up	4.71e-13	6.31e-12	LOC100526104
ENSSSCG00000012205	2508	2.99844	13.3792	2.15771	Up	2.04e-14	4.07e-13	-
ENSSSCG00000004739	5601	0.301407	1.34376	2.15648	Up	1.49e-06	9.08e-06	-
100155309	2830	3.30804	14.738	2.1555	Up	9.77e-15	2.02e-13	IDE
100037941	2309	5.45026	24.1752	2.14913	Up	0	0	PDE4B
100155987	3708	3.89059	17.253	2.14879	Up	0	0	LOC100155987
ENSSSCG00000006760	2562	1.07825	4.77376	2.14643	Up	1.39e-08	1.06e-07	-
100522264	2886	3.40338	15.0497	2.1447	Up	0	0	LOC100522264
406235	7293	4.92421	21.758	2.14358	Up	3.63e-13	5.06e-12	WNK1
100511902	1365	12.8174	56.4019	2.13764	Up	4.82e-14	8.9e-13	LOC100511902
ENSSSCG00000016056	1980	0.775107	3.40524	2.13529	Up	4.13e-06	2.33e-05	-
397613	2969	29.464	129.39	2.1347	Up	5.78e-13	7.54e-12	DNAJA4
100151990	3465	4.47348	19.6395	2.13429	Up	0	0	ULK1
100174962	1543	4.37637	19.2062	2.13376	Up	6.48e-14	1.16e-12	ACTR2
100519951	745	1.44201	6.31408	2.13049	Up	9.91e-05	0.000447719	LOC100519951
100525006	5427	0.989772	4.33387	2.13049	Up	4.71e-13	6.32e-12	LOC100525006
100151978	6396	2.18353	9.56095	2.13049	Up	0	0	MED13L
100520325	1863	4.53082	19.7788	2.12611	Up	0	0	ZEB1
100523630	4026	0.838641	3.66099	2.12611	Up	1.12e-09	9.51e-09	PALB2
100523777	2098	1.09727	4.78321	2.12406	Up	9.63e-08	6.68e-07	ELL2
100522710	3925	5.27863	22.9706	2.12156	Up	1.46e-13	2.35e-12	LOC100522710
100520413	3233	0.379762	1.64899	2.11842	Up	3.68e-05	0.000177416	PHF8
ENSSSCG00000002724	732	1.88694	8.13987	2.10896	Up	1.42e-05	7.28e-05	-
100153791	1920	20.9424	90.3231	2.10867	Up	0	0	CYR61
100158015	1006	7.17013	30.8611	2.10572	Up	0	0	LOC100158015
100157036	1381	2.11148	9.08325	2.10495	Up	7.49e-09	5.9e-08	LOC100157036
ENSSSCG00000010494	2431	3.59846	15.4155	2.09893	Up	3.75e-14	7.12e-13	-
100520628	1066	2.30351	9.85513	2.09704	Up	5.24e-08	3.74e-07	LOC100520628
100514580	4579	3.45218	14.7588	2.096	Up	0	0	LOC100514580
100525992	1973	0.855643	3.65574	2.09508	Up	2.36e-06	1.39e-05	LOC100525992
100514050	2350	1.43675	6.13853	2.09508	Up	1.13e-09	9.54e-09	LOC100514050
100523057	958	19.7046	84.1284	2.09406	Up	0	0	LOC100523057
100520075	2516	36.5379	155.989	2.09398	Up	4.82e-13	6.4e-12	LOC100520075
100511994	3225	1.61799	6.90404	2.09324	Up	7.65e-13	9.79e-12	LOC100511994
100519575	5212	0.677252	2.8881	2.09235	Up	5.98e-10	5.2e-09	RICTOR
100515636	1316	22.7408	96.7486	2.08896	Up	1.13e-13	1.88e-12	LOC100515636
ENSSSCG00000010949	3951	0.504967	2.14305	2.0854	Up	4.72e-07	3.06e-06	-
100154160	1547	1.98411	8.41264	2.08406	Up	4.01e-09	3.24e-08	LOC100154160
100154407	1005	1.06895	4.52456	2.08158	Up	0.000158149	0.000692902	LOC100154407
ENSSSCG00000009548	1216	0.883469	3.73946	2.08158	Up	0.000158149	0.000693387	-
100510925	2173	0.494385	2.09258	2.08158	Up	0.000158149	0.000693144	LNX2
100127159	1834	12.4685	52.751	2.08091	Up	1.86e-13	2.89e-12	SLC16A1
100152515	4580	0.837725	3.52628	2.0736	Up	1.69e-10	1.57e-09	PITPNM2
100515229	2244	2.32532	9.7825	2.07277	Up	7.65e-13	9.8e-12	PHTF2
ENSSSCG00000006628	2717	2.99373	12.5809	2.07122	Up	2.73e-14	5.29e-13	-
100524235	1499	4.60721	19.3515	2.07048	Up	1.02e-14	2.11e-13	LOC100524235
100517974	2461	16.7128	70.0214	2.06684	Up	1.87e-14	3.75e-13	LOC100517974
397294	2403	2.04373	8.54796	2.06438	Up	2.33e-12	2.71e-11	ZFX
100522904	537	3.14373	13.1396	2.06337	Up	3.25e-06	1.86e-05	LOC100522904
ENSSSCG00000011630	1845	0.998187	4.16432	2.0607	Up	1.35e-06	8.23e-06	-
ENSSSCG00000008821	1363	4.05353	16.9109	2.0607	Up	3.07e-13	4.35e-12	-
100523876	1849	21.6636	90.3145	2.05968	Up	1.02e-13	1.74e-12	LOC100523876
100524771	1435	1.60423	6.66535	2.0548	Up	1.24e-07	8.51e-07	LOC100524771
ENSSSCG00000011648	3448	1.37982	5.72991	2.05404	Up	4.15e-12	4.67e-11	-
ENSSSCG00000008350	687	7.14859	29.6709	2.05332	Up	2.33e-12	2.71e-11	-
ENSSSCG00000015282	2133	1.58292	6.5425	2.04726	Up	1.15e-09	9.71e-09	-
100512105	3252	1.17982	4.86985	2.04531	Up	1.7e-10	1.57e-09	LOC100512105
ENSSSCG00000013249	6680	0.712217	2.93412	2.04254	Up	4.15e-12	4.67e-11	-
ENSSSCG00000010360	1838	2.58847	10.6637	2.04254	Up	4.15e-12	4.66e-11	-
100521674	2603	2.24046	9.21642	2.04041	Up	1.68e-13	2.66e-12	CASD1
100521716	3242	4.49715	18.4755	2.03853	Up	0	0	LOC100521716
100515940	2608	11.0043	45.152	2.03673	Up	2.46e-13	3.57e-12	DDX3X
100514321	3013	16.6052	67.9135	2.03206	Up	5.07e-13	6.68e-12	SLMAP
ENSSSCG00000007818	1245	1.35597	5.54151	2.03095	Up	4.69e-06	2.62e-05	-
100525891	757	2.2301	9.11384	2.03095	Up	4.69e-06	2.62e-05	LOC100525891
100519317	927	1.82113	7.44248	2.03095	Up	4.69e-06	2.62e-05	LOC100519317
100518609	1407	1.74523	7.13232	2.03095	Up	6.88e-08	4.86e-07	LOC100518609
100359355	997	4.61799	18.8726	2.03095	Up	7.56e-12	8.18e-11	MOSPD1
100524700	396	3.87554	15.8383	2.03095	Up	1.23e-05	6.37e-05	LOC100524700
100152647	1003	2.44819	10.0052	2.03095	Up	6.88e-08	4.86e-07	LOC100152647
ENSSSCG00000000946	540	2.84206	11.6148	2.03095	Up	1.23e-05	6.37e-05	-
ENSSSCG00000016536	603	2.29062	9.36117	2.03095	Up	3.3e-05	0.000160052	-
100157651	1830	1.00637	4.11277	2.03095	Up	1.86e-06	1.11e-05	LOC100157651
100513747	1437	5.12639	20.9503	2.03095	Up	8.79e-14	1.54e-12	LOC100513747
ENSSSCG00000014068	948	1.29512	5.29281	2.03095	Up	9.08e-05	0.000412332	-
100512597	2511	1.10015	4.49604	2.03095	Up	1.65e-08	1.25e-07	BICD2
100514724	2847	6.8461	27.8681	2.02526	Up	0	0	PRRC2C
448980	4880	3.17635	12.9167	2.02379	Up	0	0	ACSL4
100525414	3956	38.4454	156.284	2.02329	Up	2.39e-12	2.77e-11	SYNPO2
100515926	3513	1.22323	4.95438	2.01801	Up	2.59e-11	2.62e-10	NUP210
100522381	3537	2.77697	11.2158	2.01395	Up	0	0	LOC100522381
100233199	1120	2.4665	9.93997	2.01078	Up	1.82e-08	1.37e-07	PITPNC1
100521008	6072	0.454954	1.83346	2.01078	Up	1.82e-08	1.37e-07	LOC100521008
100521864	381	6.8478	27.5737	2.00958	Up	3.8e-08	2.76e-07	LOC100521864
100462716	7004	1.07368	4.32072	2.0087	Up	2.04e-14	4.06e-13	ATG2B
100048932	751	20.6399	82.8887	2.00574	Up	0	0	BTG2
ENSSSCG00000009718	2016	3.27344	13.1444	2.00557	Up	9.7e-14	1.67e-12	-
641349	1044	21.6095	86.6603	2.00371	Up	2.31e-14	4.56e-13	PPP1R3C
100157999	1208	1.65159	6.61985	2.00294	Up	1.06e-06	6.55e-06	LOC100157999
ENSSSCG00000000219	1812	5.42062	21.72	2.0025	Up	0	0	-
100523466	2203	2.57759	10.3204	2.00141	Up	2.08e-13	3.13e-12	LOC100523466
414421	1778	234.264	937.622	2.00087	Up	0	0	PDLIM3
100515500	3826	4.05138	16.1881	1.99845	Up	0	0	SMG7
100525244	1364	3.6005	14.3695	1.99674	Up	2.33e-12	2.72e-11	LPGAT1
100516960	4183	2.23805	8.92142	1.99503	Up	9.77e-15	2.02e-13	SLC12A2
100522458	2055	2.83791	11.2926	1.99248	Up	1.68e-13	2.66e-12	LARP4B
ENSSSCG00000002539	240	5.75517	22.8666	1.99031	Up	5.2e-05	0.000244215	-
100511098	5355	0.745145	2.95738	1.98872	Up	9.35e-11	8.89e-10	AKAP11
ENSSSCG00000009043	1670	3.76786	14.9288	1.98628	Up	1.31e-13	2.13e-12	-
100521503	4749	0.258532	1.02354	1.98515	Up	0.000145344	0.000640381	LOC100521503
ENSSSCG00000014401	1751	2.71708	10.7458	1.98365	Up	4.18e-12	4.69e-11	-
ENSSSCG00000014920	1302	2.71109	10.7182	1.98312	Up	6.67e-10	5.77e-09	-
100524352	2265	1.01637	4.01518	1.98204	Up	2.46e-07	1.64e-06	L3MBTL3
ENSSSCG00000015989	1289	1.78593	7.05537	1.98204	Up	2.46e-07	1.64e-06	-
100522794	1160	2.91066	11.4896	1.98091	Up	1.32e-09	1.11e-08	LOC100522794
396715	1992	8.24368	32.5091	1.97948	Up	0	0	KPNA3
100513945	1017	2.11268	8.32564	1.97849	Up	6.04e-07	3.86e-06	LOC100513945
100516128	2014	2.05746	8.0969	1.97651	Up	5.01e-11	4.88e-10	ATG13
100519694	1163	4.35473	17.1226	1.97524	Up	1.34e-12	1.63e-11	LOC100519694
100155763	1734	2.30118	9.04265	1.97437	Up	9.56e-11	9.07e-10	MSL2
100511477	2751	0.725237	2.84986	1.97437	Up	1.54e-06	9.33e-06	TRAK2
ENSSSCG00000011163	834	2.20822	8.64842	1.96955	Up	4.03e-06	2.28e-05	-
100519106	1425	1.93858	7.5924	1.96955	Up	2.55e-08	1.89e-07	LOC100519106
397479	5085	3.01812	11.8101	1.9683	Up	0	0	NOR-1
100511957	2654	2.71784	10.6345	1.96822	Up	0	0	TSR1
ENSSSCG00000013449	498	8.32073	32.4304	1.96257	Up	5.13e-11	4.99e-10	-
100157013	2334	1.77537	6.9196	1.96257	Up	5.13e-11	4.99e-10	SEC23IP
ENSSSCG00000004960	1881	5.71132	22.257	1.96237	Up	0	0	-
100511682	3344	1.97346	7.68993	1.96224	Up	9.7e-14	1.67e-12	LOC100511682
100037969	1590	2.99221	11.6367	1.9594	Up	4.24e-12	4.75e-11	LOC100037969
780410	1927	4.45998	17.3318	1.95831	Up	0	0	PSEN2
100522018	2316	0.662656	2.5727	1.95695	Up	2.97e-05	0.000145315	GCLC
ENSSSCG00000012669	1539	13.8613	53.7948	1.95641	Up	1.04e-13	1.75e-12	-
100523128	1145	2.54668	9.85988	1.95295	Up	1.42e-08	1.08e-07	LOC100523128
100520227	2337	1.24773	4.83079	1.95295	Up	1.42e-08	1.08e-07	LOC100520227
100522688	5827	3.29224	12.728	1.95087	Up	0	0	UBR2
397300	3892	0.354892	1.36978	1.94849	Up	8.27e-05	0.000377822	MTR
100156048	1342	3.54516	13.6703	1.94712	Up	4.29e-12	4.81e-11	ARMC1
100513851	3642	13.6953	52.7401	1.94522	Up	0	0	IARS
ENSSSCG00000008331	566	3.52496	13.5745	1.94522	Up	2.31e-06	1.36e-05	-
100152738	4746	0.42038	1.61887	1.94522	Up	2.31e-06	1.36e-05	DNMBP
100524762	6016	0.331637	1.27712	1.94522	Up	2.31e-06	1.36e-05	LOC100524762
100156116	6191	2.3302	8.96576	1.94397	Up	0	0	BTAF1
ENSSSCG00000014112	2976	0.876684	3.37203	1.94349	Up	7.85e-08	5.51e-07	-
100154485	2193	1.1897	4.576	1.94349	Up	7.85e-08	5.51e-07	LOC100154485
100155642	1067	3.02052	11.6093	1.94242	Up	3.53e-09	2.87e-08	LOC100155642
100157265	555	395.154	1517.71	1.94141	Up	1.17e-12	1.45e-11	PVALB1
100521593	1082	8.0849	31.0121	1.93953	Up	3.75e-14	7.13e-13	LOC100521593
100155895	1593	1.15609	4.42937	1.93784	Up	6.2e-06	3.39e-05	ARRDC4
100517949	2004	2.14431	8.21554	1.93784	Up	2.88e-11	2.89e-10	TMEM201
100523914	2946	1.25027	4.79021	1.93784	Up	4.26e-10	3.77e-09	LOC100523914
ENSSSCG00000007444	807	1.5214	5.82898	1.93784	Up	0.000233526	0.000995324	-
100521158	4284	20.7781	79.571	1.93718	Up	1.07e-14	2.19e-13	LOC100521158
100155652	1828	2.26681	8.66343	1.93428	Up	5.64e-11	5.47e-10	EFTUD1
100462751	1144	7.51258	28.6461	1.93096	Up	0	0	GABARAPL1
100157312	2242	0.752981	2.86743	1.92907	Up	1.7e-05	8.65e-05	CAMKK2
100515673	2955	3.22004	12.2574	1.92851	Up	0	0	LOC100515673
100521655	2666	2.07238	7.88115	1.92712	Up	3.11e-13	4.39e-12	MED16
ENSSSCG00000008628	453	9.48608	35.9981	1.92404	Up	3.06e-11	3.06e-10	-
100524933	3027	0.507008	1.91661	1.91848	Up	4.71e-05	0.000223178	LOC100524933
100511324	3462	0.443302	1.67579	1.91848	Up	4.71e-05	0.000223262	LOC100511324
100521761	1233	2.8628	10.8094	1.91678	Up	1.08e-09	9.19e-09	LOC100521761
ENSSSCG00000011704	1496	2.35952	8.90906	1.91678	Up	1.08e-09	9.19e-09	-
ENSSSCG00000007283	414	4.81914	18.1797	1.91548	Up	3.54e-06	2.01e-05	-
ENSSSCG00000004241	1149	2.53782	9.55263	1.91231	Up	2.5e-08	1.86e-07	-
100525954	2818	2.83197	10.6276	1.90794	Up	3.82e-14	7.19e-13	NEK4
100512773	2607	0.52982	1.9848	1.90542	Up	0.000132171	0.000585428	LOC100512773
100155514	5370	0.600167	2.24834	1.90542	Up	5.78e-09	4.61e-08	KIF13B
100155066	1271	2.17347	8.14223	1.90542	Up	6.29e-08	4.46e-07	OBFC2A
100157591	1902	3.38895	12.6957	1.90542	Up	9.06e-14	1.58e-12	PM20D2
100152584	6043	4.92693	18.4485	1.90475	Up	4.6e-13	6.19e-12	ALPK2
100515858	2104	2.99065	11.1787	1.90222	Up	1.31e-13	2.14e-12	LOC100515858
399534	1756	3.05894	11.4296	1.90167	Up	4.98e-13	6.59e-12	MSTN
100513441	1962	2.03377	7.59223	1.90037	Up	1.49e-10	1.38e-09	ATF2
ENSSSCG00000013457	3567	3.70017	13.759	1.89471	Up	0	0	-
100525876	1840	2.75247	10.2261	1.89345	Up	1.53e-12	1.85e-11	LOC100525876
100157647	1437	3.20399	11.8936	1.89225	Up	1.02e-11	1.08e-10	PLEKHA1
100155925	1532	6.51151	24.1545	1.89123	Up	0	0	LOC100155925
100514873	1239	20.4381	75.6789	1.88863	Up	0	0	LOC100514873
100525668	2512	6.29281	23.2827	1.88748	Up	0	0	LOC100525668
ENSSSCG00000003155	1563	5.40046	19.9636	1.88622	Up	0	0	-
100512293	1328	3.92923	14.5228	1.886	Up	8.81e-13	1.11e-11	LOC100512293
396833	2169	9.48139	34.9889	1.88373	Up	0	0	SUSERK3
397539	1470	3.75848	13.8666	1.8834	Up	3.32e-13	4.64e-12	KPNA6
ENSSSCG00000008360	2649	1.62219	5.97839	1.88181	Up	4.55e-11	4.45e-10	-
100524693	3243	1.41972	5.22182	1.87895	Up	1.17e-11	1.24e-10	LOC100524693
100512621	1380	2.78028	10.2261	1.87895	Up	4.27e-10	3.78e-09	LOC100512621
100154622	3339	0.459632	1.69056	1.87895	Up	7.48e-05	0.000343908	SYDE2
ENSSSCG00000007205	1360	3.04685	11.1835	1.87598	Up	1.02e-10	9.69e-10	-
574064	2406	4.97538	18.2477	1.87483	Up	0	0	GYS1
ENSSSCG00000015211	1152	7.46041	27.3583	1.87465	Up	0	0	-
595122	666	12.9045	47.3224	1.87465	Up	0	0	LOC595122
100155662	2673	14.8132	54.3196	1.87459	Up	1.73e-13	2.72e-12	LOC100155662
ENSSSCG00000006482	1592	20.8227	76.3314	1.87412	Up	1.82e-13	2.84e-12	-
100522981	2554	1.74263	6.38495	1.87341	Up	2.53e-11	2.57e-10	HOOK2
100513190	1889	2.51859	9.21374	1.87117	Up	6.56e-12	7.15e-11	LOC100513190
100511276	4100	1.49728	5.46886	1.8689	Up	9.79e-14	1.68e-12	NOL6
100523311	1560	2.75461	10.0513	1.86745	Up	5.71e-11	5.53e-10	LOC100523311
100522641	3676	0.87674	3.19912	1.86745	Up	1.15e-08	8.87e-08	ANKFY1
100512845	3393	44.508	162.253	1.8661	Up	0	0	ALPK3
100522067	550	2.51135	9.12288	1.86103	Up	0.000211192	0.000905057	LOC100522067
100152413	2985	1.02828	3.72957	1.85877	Up	3e-08	2.2e-07	SFMBT1
100525703	1564	29.1438	105.669	1.85829	Up	2.47e-13	3.58e-12	LOC100525703
100511027	1958	2.42983	8.80896	1.85812	Up	7.97e-12	8.58e-11	LIN54
ENSSSCG00000015633	2313	0.729867	2.64383	1.85692	Up	4.24e-05	0.000202237	-
ENSSSCG00000010268	1256	2.68819	9.73755	1.85692	Up	6.54e-09	5.18e-08	-
100155124	3457	1.15425	4.17285	1.85408	Up	3.27e-10	2.92e-09	AP4E1
100512202	1522	4.13424	14.9382	1.85331	Up	1.32e-13	2.15e-12	LOC100512202
ENSSSCG00000002873	1129	6.79678	24.4435	1.84653	Up	1.8e-14	3.62e-13	-
100151798	1416	3.14313	11.2949	1.8454	Up	4.27e-11	4.18e-10	LOC100151798
397689	3490	101.317	363.919	1.84473	Up	0	0	XIRP2
100512336	1739	3.44185	12.3528	1.84358	Up	1.36e-13	2.2e-12	PAPD4
100512646	2692	15.6208	56.0331	1.84281	Up	6.86e-14	1.21e-12	LOC100512646
100154013	1874	26.4521	94.6319	1.83895	Up	2.38e-14	4.68e-13	BTBD1
100512080	2588	4.50688	16.1162	1.83831	Up	0	0	LOC100512080
100511508	3435	0.625501	2.23673	1.83831	Up	4.91e-06	2.74e-05	LOC100511508
100523042	2223	2.96863	10.5803	1.83351	Up	9.77e-14	1.68e-12	LOC100523042
100153734	3465	2.03742	7.24038	1.82932	Up	6.08e-14	1.09e-12	PDZD8
100154612	1818	14.0133	49.6791	1.82584	Up	1.33e-13	2.15e-12	LOC100154612
100516986	1823	9.17628	32.5125	1.82501	Up	0	0	LOC100516986
ENSSSCG00000005702	1698	1.35575	4.80187	1.8245	Up	2.79e-06	1.62e-05	-
100518780	1522	1.51253	5.35715	1.8245	Up	2.79e-06	1.62e-05	SCAMC-1
ENSSSCG00000015524	1602	1.2454	4.40448	1.82237	Up	1.36e-05	7.03e-05	-
100514180	2469	0.80807	2.85783	1.82237	Up	1.36e-05	7.02e-05	LOC100514180
100518718	1953	74.5746	262.216	1.814	Up	0	0	LOC100518718
100519162	2466	3.29845	11.5724	1.81083	Up	2.73e-14	5.28e-13	SEC24B
100155014	5091	1.26611	4.43511	1.80856	Up	9.64e-14	1.67e-12	TIAM2
100514512	1549	6.53912	22.8771	1.80674	Up	0	0	LOC100514512
100525443	2159	1.3506	4.72069	1.80539	Up	1.89e-07	1.28e-06	LOC100525443
100515860	1996	0.922673	3.22083	1.80354	Up	3.79e-05	0.000182348	PXK
ENSSSCG00000017125	1572	3.31935	11.5704	1.80147	Up	3.67e-12	4.16e-11	-
100153111	2399	9.78787	34.0528	1.7987	Up	0	0	DDX21
100525949	3778	4.42784	15.3977	1.79804	Up	0	0	TEX2
100526009	3032	8.30121	28.8569	1.79752	Up	6.62e-14	1.17e-12	STT3B
396898	1872	1.22974	4.27178	1.79649	Up	4.38e-06	2.46e-05	ATP1B1
100154415	3225	0.71382	2.47962	1.79649	Up	4.38e-06	2.46e-05	ZNF268
100512395	1457	5.79335	20.1246	1.79649	Up	0	0	LOC100512395
ENSSSCG00000011774	489	11.9262	41.3643	1.79425	Up	3.73e-13	5.16e-12	-
100038019	1430	3.86361	13.3773	1.79177	Up	1.27e-12	1.58e-11	LOC100038019
100511694	3117	0.886263	3.06858	1.79177	Up	5.15e-07	3.33e-06	IPO8
100519999	1788	1.54501	5.34942	1.79177	Up	5.15e-07	3.33e-06	ZER1
ENSSSCG00000014298	829	23.5113	81.3315	1.79046	Up	0	0	-
100329128	1445	1.38071	4.77452	1.78995	Up	2.14e-05	0.000107202	SKP2
100525217	1066	1.8716	6.47203	1.78995	Up	2.14e-05	0.000107159	LOC100525217
ENSSSCG00000014907	1065	3.74672	12.9562	1.78995	Up	1.57e-09	1.32e-08	-
100157110	4738	2.20263	7.61163	1.78898	Up	0	0	CABIN1
100155245	2202	1.46362	5.05575	1.78838	Up	6.14e-08	4.35e-07	EIF2C2
100514410	1200	8.56881	29.5306	1.78504	Up	0	0	LOC100514410
ENSSSCG00000006723	693	17.2738	59.5069	1.78447	Up	0	0	-
100286859	3256	2.30961	7.94592	1.78257	Up	2.04e-14	4.05e-13	NRP1
100156184	2543	12.0097	41.3117	1.78235	Up	0	0	LOC100156184
ENSSSCG00000010042	1623	2.83681	9.7577	1.78227	Up	1.1e-10	1.04e-09	-
100151784	2462	6.54528	22.4181	1.77614	Up	0	0	LOC100151784
396603	1994	10.6983	36.5656	1.7731	Up	1.04e-13	1.75e-12	PPP3CB
100152222	2847	38.7586	132.456	1.77293	Up	0	0	SYNPO2L
ENSSSCG00000008644	2304	1.93171	6.60137	1.77289	Up	2.94e-10	2.65e-09	-
ENSSSCG00000015697	2112	2.10732	7.20149	1.77289	Up	2.94e-10	2.64e-09	-
ENSSSCG00000002684	1377	16.1607	55.2271	1.77289	Up	0	0	-
ENSSSCG00000001002	2106	5.10113	17.4222	1.77203	Up	0	0	-
100517764	1511	3.55493	12.1413	1.77203	Up	4.6e-12	5.13e-11	LOC100517764
100154198	2273	8.10231	27.6624	1.77152	Up	0	0	LOC100154198
ENSSSCG00000014197	1383	4.32782	14.7389	1.76792	Up	4.14e-13	5.65e-12	-
100520751	2830	2.44035	8.31093	1.76792	Up	1.44e-14	2.95e-13	LOC100520751
100523278	1471	47.4707	161.063	1.76252	Up	1.57e-13	2.51e-12	LOC100523278
100519207	3241	1.04177	3.53174	1.76135	Up	5.44e-08	3.87e-07	SNX19
100524544	3312	4.95816	16.8067	1.76116	Up	0	0	ABL1
100518633	4467	0.549707	1.86039	1.75887	Up	3.9e-06	2.21e-05	LOC100518633
ENSSSCG00000003409	822	2.98727	10.1099	1.75887	Up	3.9e-06	2.21e-05	-
100514172	1371	7.27617	24.5893	1.75678	Up	0	0	LOC100514172
396775	633	5.57636	18.8259	1.75532	Up	3.11e-08	2.27e-07	TIMP-3
100312961	1987	9.03681	30.4603	1.75305	Up	1.03e-13	1.74e-12	ASNS
100155833	3007	2.24567	7.561	1.75143	Up	8.3e-14	1.45e-12	DPP8
100514381	1620	1.6105	5.42023	1.75085	Up	2.21e-06	1.31e-05	PLEKHA8
ENSSSCG00000002729	1372	1.56603	5.25713	1.74716	Up	1.9e-05	9.58e-05	-
ENSSSCG00000016302	915	5.87048	19.707	1.74716	Up	1.05e-11	1.12e-10	-
100521462	4203	3.32284	11.1547	1.74716	Up	0	0	LOC100521462
100192441	1070	5.02009	16.8523	1.74716	Up	1.05e-11	1.12e-10	VPS26B
100155918	1847	3.90533	13.0737	1.74315	Up	0	0	SHOC2
ENSSSCG00000010489	2457	5.24688	17.5498	1.74192	Up	0	0	-
100520334	4212	0.400803	1.34017	1.74145	Up	0.000167393	0.00073034	GLI2
100517587	1599	9.21403	30.7912	1.74061	Up	0	0	LOC100517587
100524394	1827	19.9924	66.7707	1.73976	Up	5.63e-13	7.37e-12	LOC100524394
100156356	6901	0.333585	1.11334	1.73877	Up	1.08e-05	5.63e-05	LOC100156356
396606	2477	4.27514	14.243	1.73621	Up	0	0	IRAK1
100154266	1398	17.0158	56.5286	1.73211	Up	2.86e-13	4.1e-12	ABHD4
100512587	1797	1.36647	4.53733	1.73139	Up	6.09e-06	3.33e-05	LOC100512587
100192435	1967	1.24837	4.14518	1.73139	Up	6.09e-06	3.33e-05	ERO1L
ENSSSCG00000015530	843	5.82572	19.3442	1.73139	Up	1.32e-10	1.23e-09	-
100513328	2281	22.0686	73.2785	1.73139	Up	5.11e-14	9.37e-13	LOC100513328
ENSSSCG00000013717	2067	0.890979	2.95848	1.73139	Up	9.4e-05	0.000426022	-
ENSSSCG00000014339	1169	6.30164	20.9245	1.73139	Up	9.08e-14	1.58e-12	-
100157340	1163	4.35473	14.4261	1.72803	Up	7.55e-11	7.26e-10	2013-03-05
100157514	2472	1.05543	3.48866	1.72485	Up	3.45e-06	1.97e-05	GTF3C4
100521376	1560	1.67244	5.52819	1.72485	Up	3.45e-06	1.97e-05	LOC100521376
100522703	1368	7.96525	26.2479	1.72041	Up	0	0	WDR82P1
ENSSSCG00000013124	3106	6.42346	21.1523	1.71939	Up	0	0	-
100525288	1005	2.13791	7.02087	1.71545	Up	2.98e-05	0.000145596	OSBPL8
ENSSSCG00000007740	1054	2.03852	6.69448	1.71545	Up	2.98e-05	0.000145539	-
397239	1413	3.58425	11.7627	1.71448	Up	1.17e-10	1.09e-09	PPARA
100153742	931	3.13207	10.2737	1.71376	Up	1.11e-06	6.84e-06	LOC100153742
100517913	3738	2.75082	9.0187	1.71306	Up	0	0	LOC100517913
100152119	1175	1.95921	6.40543	1.70903	Up	1.68e-05	8.58e-05	LOC100152119
100156966	2074	1.84994	6.0482	1.70903	Up	2.44e-08	1.81e-07	EDC3
ENSSSCG00000001556	969	6.33524	20.7124	1.70903	Up	1.62e-12	1.95e-11	-
ENSSSCG00000011121	1365	5.62166	18.3794	1.70903	Up	2.04e-14	4.06e-13	-
ENSSSCG00000015589	1708	1.34782	4.40654	1.70903	Up	1.68e-05	8.58e-05	-
100157283	3355	10.6584	34.7716	1.70593	Up	0	0	WWP1
100512848	2007	1.60583	5.23446	1.70472	Up	3.59e-07	2.36e-06	CNOT6L
100101470	4563	0.538141	1.75253	1.70338	Up	9.5e-06	5.04e-05	ATRN
ENSSSCG00000008288	802	4.20993	13.6857	1.7008	Up	2.04e-07	1.37e-06	-
100523015	1050	6.57734	21.3546	1.69897	Up	1.06e-13	1.77e-12	LOC100523015
ENSSSCG00000009957	4680	13.15	42.6843	1.69864	Up	0	0	-
ENSSSCG00000002773	1458	1.78944	5.80739	1.69838	Up	5.37e-06	2.98e-05	-
100156029	1677	5.76547	18.7	1.69753	Up	0	0	GPC4
100517509	1227	2.25141	7.28409	1.69392	Up	3.04e-06	1.76e-05	LOC100517509
100521522	4541	0.405561	1.31213	1.69392	Up	0.000147155	0.000648132	LOC100521522
100157274	1299	2.8355	9.1738	1.69392	Up	6.62e-08	4.68e-07	PITPNB
100519008	1544	5.36752	17.3658	1.69392	Up	2.22e-14	4.39e-13	LOC100519008
ENSSSCG00000007746	2201	26.6361	86.1293	1.69312	Up	3.91e-13	5.38e-12	-
497624	1807	2.63288	8.50379	1.69147	Up	8.49e-10	7.29e-09	Abhd5
100517258	2363	5.71539	18.447	1.69046	Up	0	0	MTMR1
397201	4812	0.605975	1.95511	1.68992	Up	1.73e-06	1.04e-05	JAK2
100511070	1150	13.6122	43.9039	1.68944	Up	0	0	LOC100511070
ENSSSCG00000011963	805	8.76978	28.2434	1.6873	Up	1.46e-13	2.35e-12	-
100515499	2522	4.0163	12.9319	1.687	Up	0	0	LOC100515499
100156925	1555	3.94781	12.7053	1.68631	Up	3.74e-12	4.24e-11	LOC100156925
100524853	3148	26.0336	83.6297	1.68364	Up	0	0	HSPA4
ENSSSCG00000010126	1395	2.31032	7.41847	1.68303	Up	5.56e-07	3.57e-06	-
ENSSSCG00000010994	1272	1.68915	5.42388	1.68303	Up	4.64e-05	0.000220607	-
100512656	1409	1.52491	4.89651	1.68303	Up	4.64e-05	0.000220524	LOC100512656
ENSSSCG00000007360	5496	1.17281	3.76593	1.68303	Up	1.29e-12	1.6e-11	-
100153892	5173	1.45372	4.66792	1.68303	Up	3.69e-14	7.02e-13	RREB1
100522038	2544	1.26686	4.06791	1.68303	Up	5.56e-07	3.57e-06	LOC100522038
100523902	3252	3.72824	11.9577	1.68137	Up	0	0	PUM2
100516003	1196	13.9869	44.8373	1.68062	Up	0	0	LOC100516003
100153398	1036	2.22207	7.11349	1.67865	Up	2.62e-05	0.000129327	LOC100153398
ENSSSCG00000015455	768	10.9908	35.1166	1.67586	Up	0	0	-
100158042	1869	20.2001	64.5152	1.67528	Up	1.72e-13	2.71e-12	RBMX
100512240	2019	1.21622	3.8831	1.67481	Up	1.48e-05	7.58e-05	LOC100512240
100516884	6510	0.377195	1.2043	1.67481	Up	1.48e-05	7.58e-05	LOC100516884
100157831	879	4.36494	13.914	1.6725	Up	5.83e-08	4.15e-07	LOC100157831
397116	924	11.4605	36.4847	1.67062	Up	0	0	UCP3
100522265	4059	10.8893	34.6512	1.66999	Up	0	0	LOC100522265
100518857	3866	1.38942	4.42089	1.66985	Up	1.41e-10	1.31e-09	AGTPBP1
ENSSSCG00000008619	569	19.9593	63.3812	1.66699	Up	0	0	-
100512816	1621	1.79886	5.70708	1.66567	Up	2.67e-06	1.56e-05	ATE1
ENSSSCG00000013270	1762	6.61964	21.0015	1.66567	Up	0	0	-
ENSSSCG00000011515	885	3.29486	10.4533	1.66567	Up	2.67e-06	1.56e-05	-
397040	1904	87.6978	277.693	1.66288	Up	1.61e-12	1.93e-11	UGP2
ENSSSCG00000015404	1359	2.48445	7.84575	1.65898	Up	4.89e-07	3.17e-06	-
100514768	2496	2.76691	8.73203	1.65804	Up	5.5e-13	7.2e-12	HCFC2
ENSSSCG00000007891	615	5.73957	18.1021	1.65714	Up	2.78e-07	1.85e-06	-
100522902	3284	2.71051	8.54662	1.65679	Up	0	0	PTPN4
100522912	1178	10.6831	33.676	1.65639	Up	0	0	LOC100522912
100520945	1248	1.47568	4.6487	1.65544	Up	0.000229374	0.000978293	LOC100520945
ENSSSCG00000016389	597	6.42677	20.2237	1.65388	Up	9e-08	6.27e-07	-
100523746	1575	3.7028	11.648	1.65339	Up	4.07e-11	4e-10	LOC100523746
100153330	2358	2.47324	7.78013	1.65339	Up	4.07e-11	4e-10	RHOBTB1
100516047	2176	0.916878	2.88234	1.65244	Up	0.00012849	0.000569729	LOC100516047
396926	1437	1.3884	4.36464	1.65244	Up	0.00012849	0.000569931	CTSL1
100521995	4452	2.27518	7.14966	1.6519	Up	0	0	LOC100521995
100513729	1516	2.83456	8.89496	1.64986	Up	1.67e-08	1.26e-07	LOC100513729
100233201	1957	2.19581	6.89053	1.64986	Up	1.67e-08	1.26e-07	SLC9A3R1
100153061	1351	37.1466	116.526	1.64935	Up	5.33e-13	7.01e-12	VPS72
100153621	3603	5.58	17.4947	1.64858	Up	2.46e-14	4.83e-13	LOC100153621
100516340	1055	2.18206	6.83676	1.64762	Up	4.06e-05	0.000194378	LOC100516340
100156916	1689	1.36298	4.27044	1.64762	Up	4.06e-05	0.000194453	LOC100156916
ENSSSCG00000016792	1711	44.669	139.937	1.64744	Up	4.71e-13	6.31e-12	-
100153794	1053	19.8215	62.0944	1.64739	Up	1.31e-13	2.13e-12	LOC100153794
100522417	1919	2.47921	7.76235	1.64661	Up	3.1e-09	2.54e-08	TSTD2
100152442	3752	0.654461	2.04776	1.64566	Up	2.29e-05	0.000113979	RC3H2
ENSSSCG00000003995	2379	2.12886	6.65689	1.64477	Up	1.01e-09	8.67e-09	-
ENSSSCG00000011161	951	5.64826	17.642	1.64314	Up	3.32e-10	2.96e-09	-
100155132	1782	6.20086	19.358	1.64239	Up	0	0	LOC100155132
100153039	3012	1.88527	5.88259	1.64168	Up	1.09e-10	1.03e-09	NSMAF
100521513	5364	0.543615	1.69545	1.64101	Up	4.13e-06	2.33e-05	NBEA
100153341	987	6.2197	19.3815	1.63976	Up	2.05e-11	2.12e-10	LOC100153341
ENSSSCG00000009559	2571	1.31325	4.08618	1.63761	Up	7.53e-07	4.76e-06	-
ENSSSCG00000007023	3201	2.10957	6.56393	1.63761	Up	2.27e-12	2.66e-11	-
100523292	1764	1.91404	5.95554	1.63761	Up	7.53e-07	4.76e-06	UTRN
100156794	3291	4.24366	13.1977	1.6369	Up	0	0	RBM19
100187579	2783	1.26836	3.94393	1.63667	Up	4.28e-07	2.79e-06	LPIN2
100154391	2301	1.53405	4.77009	1.63667	Up	4.28e-07	2.79e-06	KCNQ5
397062	2517	15.7922	49.0894	1.6362	Up	1.93e-14	3.87e-13	TFRC
100152212	8414	11.2358	34.8858	1.63453	Up	3.06e-13	4.34e-12	HECTD1
ENSSSCG00000003488	5913	5.37266	16.6797	1.63438	Up	5.64e-14	1.03e-12	-
ENSSSCG00000008991	3441	1.33802	4.14669	1.63186	Up	8.34e-09	6.55e-08	-
100511298	1728	2.75325	8.5296	1.63135	Up	4.76e-09	3.82e-08	LOC100511298
ENSSSCG00000015774	7467	2.09643	6.48869	1.62999	Up	0	0	-
100514317	1503	3.67596	11.3714	1.62921	Up	2.91e-10	2.62e-09	LOC100514317
100523327	2686	11.4846	35.493	1.62783	Up	0	0	WDR26
100518405	2662	7.89841	24.3269	1.62292	Up	2.09e-13	3.12e-12	NSUN2
ENSSSCG00000012857	2393	4.93827	15.2016	1.62215	Up	0	0	-
ENSSSCG00000000937	834	23.9224	73.5115	1.61961	Up	0	0	-
100155657	4221	1.38164	4.23481	1.61592	Up	1.46e-10	1.36e-09	GOLGA3
397109	2737	1.28967	3.95293	1.61592	Up	6.57e-07	4.17e-06	DPYD
100520541	1412	1.41298	4.33087	1.61592	Up	0.000198948	0.000856097	LOC100520541
100516584	1440	5.86175	17.9666	1.61592	Up	0	0	LOC100516584
100301914	1888	1.05674	3.23897	1.61592	Up	0.000198948	0.000856391	ARF1
100519952	1093	2.10619	6.45561	1.61592	Up	6.27e-05	0.000291628	PELI1
100154560	6804	3.1804	9.74812	1.61592	Up	0	0	HEATR1
100520047	2849	1.34671	4.12775	1.61592	Up	2.12e-07	1.42e-06	ARHGAP12
100153410	2072	3.25904	9.98916	1.61592	Up	5.23e-12	5.78e-11	STK38
ENSSSCG00000016409	1365	3.93516	12.0615	1.61592	Up	7.78e-10	6.69e-09	-
100517638	2511	0.794554	2.43536	1.61592	Up	0.000198948	0.000856685	LOC100517638
ENSSSCG00000015428	1502	3.26969	10.0218	1.61592	Up	4.16e-09	3.35e-08	-
397149	1098	4.05343	12.424	1.61592	Up	2.24e-08	1.67e-07	PRKAG3
100153028	1593	2.89023	8.85873	1.61592	Up	1.28e-08	9.76e-08	GALNT2
100153001	7800	22.332	68.3284	1.61337	Up	5.93e-12	6.51e-11	LOC100153001
100154449	1758	20.6898	63.2371	1.61185	Up	1.65e-13	2.61e-12	LOC100154449
100152774	4367	2.95205	9.01229	1.61018	Up	0	0	ZNF644
100520826	3518	171.226	522.101	1.60842	Up	4.14e-12	4.67e-11	LOC100520826
100514302	2468	8.20835	24.9685	1.60494	Up	3.95e-14	7.43e-13	LOC100514302
ENSSSCG00000018025	1361	4.17225	12.673	1.60286	Up	3.88e-10	3.45e-09	-
100157703	3430	8.23286	25.0056	1.60279	Up	2.3e-13	3.38e-12	IPO4
ENSSSCG00000002871	432	11.7235	35.5703	1.60127	Up	3.63e-09	2.95e-08	-
100524306	3622	5.42361	16.4505	1.60081	Up	0	0	LOC100524306
ENSSSCG00000006110	2958	1.5565	4.71777	1.5998	Up	1.95e-08	1.46e-07	-
100153993	3230	3.9912	12.0876	1.59864	Up	0	0	IREB2
100516892	2470	1.67762	5.07853	1.59799	Up	1.05e-07	7.27e-07	MTM1
ENSSSCG00000013451	1521	2.52254	7.62864	1.59655	Up	3.25e-07	2.15e-06	-
100156021	2824	2.44554	7.38468	1.59438	Up	6.87e-12	7.49e-11	ZXDC
100155445	668	9.87913	29.8107	1.59337	Up	2.1e-11	2.16e-10	LOC100155445
100513375	4034	13.734	41.3571	1.59038	Up	0	0	LOC100513375
100512800	687	4.02108	12.0966	1.58895	Up	1.72e-05	8.75e-05	LOC100512800
ENSSSCG00000000378	1308	2.11199	6.3535	1.58895	Up	1.72e-05	8.75e-05	-
ENSSSCG00000001152	273	10.119	30.4409	1.58895	Up	1.72e-05	8.75e-05	-
ENSSSCG00000003670	3216	0.81126	2.4378	1.58735	Up	3.05e-05	0.000149143	-
100151782	1026	2.5429	7.6413	1.58735	Up	3.05e-05	0.000149084	LOC100151782
100155903	3004	1.68594	5.0631	1.58647	Up	5.53e-09	4.41e-08	WDR47
ENSSSCG00000005346	1285	1.91093	5.73508	1.58554	Up	5.42e-05	0.000253804	-
ENSSSCG00000009551	2750	6.86435	20.5835	1.58429	Up	0	0	-
100524706	728	3.16218	9.47689	1.58349	Up	9.64e-05	0.000436059	LOC100524706
100511376	9605	3.0838	9.23983	1.58315	Up	3.77e-15	7.94e-14	RANBP2
ENSSSCG00000014031	417	20.242	60.5389	1.58051	Up	3.15e-14	6.04e-13	-
ENSSSCG00000017783	6627	14.8677	44.4585	1.58027	Up	0	0	-
100522617	1468	2.8227	8.43812	1.57985	Up	1.6e-07	1.09e-06	LOC100522617
100515007	2430	7.01041	20.9066	1.57639	Up	0	0	LOC100515007
100519863	3542	3.55298	10.5802	1.57427	Up	0	0	TP53BP2
100524569	3994	1.34489	4.00439	1.5741	Up	2.74e-09	2.25e-08	JARID2
100518455	4076	0.866005	2.57742	1.57348	Up	1.53e-06	9.32e-06	LOC100518455
ENSSSCG00000000770	2542	2.77721	8.26559	1.57348	Up	9.13e-12	9.76e-11	-
100523207	2575	2.02642	6.02841	1.57285	Up	4.8e-09	3.84e-08	LOC100523207
100520635	4051	13.8658	41.1836	1.57054	Up	0	0	MYBBP1A
ENSSSCG00000017069	2889	6.21535	18.4534	1.56998	Up	1.03e-13	1.75e-12	-
100157277	1514	4.25746	12.6351	1.56937	Up	8.39e-11	8.04e-10	CPSF2
100151828	3491	3.56092	10.5551	1.56762	Up	1.13e-14	2.32e-13	RB1
100156038	1685	9.19916	27.2654	1.5675	Up	0	0	LOC100156038
100517170	889	13.8107	40.9196	1.56701	Up	0	0	LOC100517170
100157490	1591	1.92924	5.71614	1.56701	Up	8.42e-06	4.51e-05	LOC100157490
100525780	1949	5.43331	16.0903	1.56628	Up	0	0	LOC100525780
100153149	2752	2.62106	7.74881	1.56383	Up	7.84e-12	8.46e-11	AKAP2
ENSSSCG00000011020	2367	2.399	7.08811	1.56297	Up	1.36e-09	1.15e-08	-
100153052	1532	22.9405	67.7554	1.56244	Up	1.89e-13	2.91e-12	LOC100153052
100526165	2516	4.45286	13.1497	1.56223	Up	0	0	LOC100526165
100517382	1972	14.7868	43.6526	1.56176	Up	1.92e-13	2.95e-12	LOC100517382
100524102	1603	2.48924	7.33622	1.55933	Up	4.28e-07	2.79e-06	CDK8
ENSSSCG00000007027	465	8.58119	25.2902	1.55933	Up	4.28e-07	2.79e-06	-
ENSSSCG00000017525	768	49.5584	145.979	1.55856	Up	0	0	-
100513565	1389	2.76226	8.12784	1.55702	Up	7.53e-07	4.75e-06	IP6K1
100512219	3672	2.08975	6.149	1.55702	Up	2.27e-12	2.66e-11	POM121C
100525064	1062	2.16767	6.34876	1.55033	Up	0.000147435	0.00064914	LOC100525064
100516677	2609	7.35297	21.5156	1.54898	Up	0	0	LOC100516677
100156150	2307	1.46353	4.28191	1.5488	Up	4.11e-06	2.32e-05	MAPK4
100156032	4297	1.82151	5.32761	1.54835	Up	1.94e-12	2.3e-11	MED23
100155368	1971	24.8388	72.6322	1.54801	Up	0	0	JPH1
100525156	921	5.99887	17.5357	1.54753	Up	3.6e-09	2.93e-08	LOC100525156
100519099	2342	12.4507	36.3545	1.54591	Up	1.92e-13	2.94e-12	LOC100519099
100157586	4244	1.5188	4.43354	1.54553	Up	1.92e-10	1.76e-09	IKBKAP
100158240	1167	17.4907	51.0573	1.54553	Up	4.11e-14	7.7e-13	KCNJ11
100521183	2790	150.886	440.388	1.54532	Up	0	0	LOC100521183
397351	1453	8.76677	25.5757	1.54466	Up	9.9e-14	1.7e-12	HPRT1
100152543	1231	4.23885	12.3554	1.5434	Up	1.1e-08	8.52e-08	LOC100152543
100157563	2644	2.67007	7.76881	1.54081	Up	3.13e-11	3.12e-10	RBM20
ENSSSCG00000009230	10672	1.40931	4.09924	1.54036	Up	0	0	-
100511933	651	6.12942	17.8236	1.53997	Up	6.49e-07	4.13e-06	LOC100511933
ENSSSCG00000008668	1778	2.76214	8.02517	1.53875	Up	3.37e-08	2.46e-07	-
100127355	1861	4.70062	13.6494	1.53791	Up	1.97e-13	3e-12	IKBKG
ENSSSCG00000017962	5126	3.02392	8.77906	1.53765	Up	0	0	-
445537	1388	3.42767	9.94118	1.53619	Up	5.9e-08	4.19e-07	ST3GAL1
100513580	1620	10.4209	30.1984	1.535	Up	0	0	DPF2
100514990	2055	2.24046	6.48563	1.53345	Up	1.03e-07	7.15e-07	LOC100514990
ENSSSCG00000015969	909	7.09108	20.5271	1.53345	Up	2.89e-10	2.6e-09	-
ENSSSCG00000002961	14952	0.369513	1.06966	1.53345	Up	5.43e-09	4.33e-08	-
100520242	1496	4.2061	12.1583	1.53138	Up	5.04e-10	4.43e-09	PRUNE
397602	1107	16.6364	48.0172	1.5292	Up	0	0	GPI
100134961	1520	14.9432	43.1199	1.52886	Up	0	0	CHORDC1
100513032	2228	5.85505	16.8904	1.52845	Up	0	0	KCTD3
100462746	1839	3.17124	9.12319	1.52449	Up	2.68e-09	2.2e-08	ATG16L1
100526154	1480	2.79981	8.05187	1.52399	Up	5.58e-07	3.58e-06	LOC100526154
100513794	1117	2.19833	6.3169	1.52281	Up	0.000126158	0.000559982	LOC100513794
ENSSSCG00000016397	2433	402.192	1155.47	1.52252	Up	3.38e-11	3.35e-10	-
ENSSSCG00000010640	5343	4.56708	13.118	1.5222	Up	0	0	-
100155235	1917	29.7015	85.3114	1.5222	Up	3.83e-13	5.28e-12	GNL3
100155000	1479	5.49964	15.7966	1.5222	Up	2.21e-12	2.6e-11	LOC100155000
ENSSSCG00000005365	670	46.7285	134.099	1.52092	Up	1.08e-13	1.81e-12	-
100521273	1565	4.60904	13.2253	1.52076	Up	4.05e-11	3.98e-10	LOC100521273
100522239	4111	35.0546	100.465	1.51901	Up	0	0	LOC100522239
ENSSSCG00000016234	1710	12.8341	36.7699	1.51854	Up	0	0	-
397312	3642	3.20258	9.17032	1.51774	Up	0	0	UBE1X
100516476	1647	1.39773	3.99853	1.51638	Up	0.00022444	0.000958227	TMEM209
ENSSSCG00000012675	1251	2.45358	7.019	1.51638	Up	1.94e-05	9.76e-05	-
100152514	2256	2.31295	6.60282	1.51335	Up	2.5e-08	1.85e-07	BRAP
100521123	5547	0.802355	2.28966	1.51282	Up	2.73e-07	1.82e-06	SBF2
100153500	5667	4.27889	12.202	1.51181	Up	0	0	NUP188
397504	2016	8.67843	24.7333	1.51095	Up	4.82e-14	8.92e-13	PRKAA2
ENSSSCG00000000840	4006	2.14538	6.10602	1.509	Up	9.3e-13	1.17e-11	-
100153097	3597	12.4586	35.3965	1.50646	Up	0	0	SMG5
100522234	1688	12.8196	36.4132	1.50611	Up	0	0	LOC100522234
574051	642	4.30293	12.2118	1.50488	Up	6.07e-05	0.000282737	LOC574051
ENSSSCG00000015474	3792	0.728503	2.0675	1.50488	Up	6.07e-05	0.000282842	-
100154397	3586	6.93317	19.6765	1.50488	Up	0	0	MAN2A2
100514812	4161	1.80728	5.12491	1.50371	Up	3e-11	3.01e-10	LOC100514812
100515041	2480	29.6422	84.0268	1.5032	Up	0	0	PDLIM5
100516156	1870	6.15526	17.4408	1.50257	Up	0	0	IGF2BP2
751859	1908	1.76958	5.01298	1.50226	Up	9.4e-06	4.99e-05	SIRT1
100513906	1324	2.55013	7.22415	1.50226	Up	9.4e-06	4.99e-05	LOC100513906
100523325	1356	2.48995	7.05367	1.50226	Up	9.4e-06	4.99e-05	ASB4
100524040	882	3.82808	10.8444	1.50226	Up	9.4e-06	4.99e-05	LOC100524040
100520896	1848	17.7721	50.2302	1.49894	Up	0	0	LOC100520896
100518585	1456	1.7919	5.06152	1.49808	Up	0.000107602	0.000483956	ILKAP
100514713	2984	4.37167	12.3485	1.49808	Up	0	0	AP1G1
ENSSSCG00000005602	1539	1.69526	4.78855	1.49808	Up	0.000107602	0.000483783	-
ENSSSCG00000004799	2082	2.43254	6.85339	1.49435	Up	6.55e-08	4.63e-07	-
100152996	3887	8.29147	23.3566	1.49413	Up	0	0	SEC24C
100525921	2642	2.61401	7.35925	1.4933	Up	2.76e-10	2.49e-09	EPS8
ENSSSCG00000018086	297	3065.81	8628.73	1.49288	Up	2.64e-11	2.66e-10	-
100155956	1265	33.6059	94.5755	1.49275	Up	0	0	LOC100155956
780403	8008	0.383295	1.07692	1.49038	Up	2.93e-05	0.000143561	LRRK2
ENSSSCG00000012546	3714	0.826447	2.32202	1.49038	Up	2.93e-05	0.000143505	-
ENSSSCG00000002752	7938	2.9774	8.35553	1.48868	Up	1.25e-13	2.05e-12	-
ENSSSCG00000002844	3642	33.2057	93.0378	1.48638	Up	0	0	-
100515134	936	20.6596	57.7947	1.48413	Up	4.57e-14	8.49e-13	LOC100515134
100517184	2040	1.42939	3.99685	1.48347	Up	5.17e-05	0.000243162	LOC100517184
100523834	6434	2.71926	7.60358	1.48347	Up	4.82e-14	8.88e-13	LOC100523834
100524547	1158	2.51809	7.04108	1.48347	Up	5.17e-05	0.000243071	LOC100524547
100511406	1524	9.46607	26.4419	1.48199	Up	0	0	VEZF1
ENSSSCG00000002415	1959	2.35025	6.56333	1.48161	Up	3.51e-07	2.31e-06	-
100522589	3746	3.52336	9.8366	1.48121	Up	0	0	LOC100522589
100513065	4366	1.3006	3.62729	1.47971	Up	1.57e-08	1.19e-07	TJP2
100511474	1644	4.48091	12.4944	1.47941	Up	1.17e-10	1.09e-09	LOC100511474
595112	1716	8.04919	22.3869	1.47574	Up	0	0	RAB14
100520005	2735	6.06029	16.8552	1.47574	Up	0	0	LOC100520005
100518819	3318	2.72899	7.56116	1.47024	Up	1.31e-12	1.61e-11	LOC100518819
100525839	2918	3.26087	9.02753	1.46907	Up	2.07e-13	3.13e-12	LOC100525839
100517418	1359	1.9198	5.30742	1.46705	Up	0.000162181	0.000708834	LOC100517418
100517527	1952	2.12281	5.86392	1.46589	Up	1.89e-06	1.13e-05	LOC100517527
100155691	1279	6.35964	17.5311	1.4629	Up	2.42e-11	2.47e-10	AK3L1
100518418	2018	4.03071	11.1112	1.4629	Up	2.42e-11	2.46e-10	GATAD2A
100192440	1835	3.59633	9.91212	1.46267	Up	1.86e-09	1.55e-08	SLC30A9
100152548	1077	22.0873	60.8563	1.46219	Up	2.86e-13	4.11e-12	CD164
100519436	1248	2.8284	7.78972	1.46159	Up	1.2e-05	6.25e-05	LOC100519436
100526198	2544	1.38751	3.82137	1.46159	Up	1.2e-05	6.25e-05	LOC100526198
100518390	1783	2.23794	6.1559	1.4598	Up	3.31e-06	1.89e-05	LOC100518390
ENSSSCG00000012000	1306	4.93552	13.5669	1.45881	Up	3.23e-09	2.63e-08	-
100514347	2387	16.7809	46.1136	1.45837	Up	1.02e-13	1.74e-12	LOC100514347
100156861	6009	2.70726	7.43682	1.45785	Up	0	0	LOC100156861
100154708	1144	6.43935	17.6811	1.45722	Up	2.58e-10	2.34e-09	LOC100154708
100517599	2185	17.9108	49.1568	1.45656	Up	0	0	LOC100517599
100152415	1830	2.93524	8.05418	1.45626	Up	7.14e-08	5.02e-07	LOC100152415
100525224	1641	3.2733	8.98181	1.45626	Up	7.14e-08	5.03e-07	LOC100525224
100523009	2480	1.36144	3.73031	1.45416	Up	2.12e-05	0.000106087	PCSK7
100157471	1349	10.0115	27.4312	1.45416	Up	0	0	ATAD1
100155893	1434	2.35451	6.45131	1.45416	Up	2.12e-05	0.000106002	ARG2
100517576	1779	1.8979	5.20021	1.45416	Up	2.12e-05	0.000106044	LOC100517576
ENSSSCG00000000611	590	13.006	35.6121	1.45319	Up	1.27e-10	1.18e-09	-
100517409	4911	3.12505	8.55677	1.45319	Up	0	0	LOC100517409
100153677	4641	7.77111	21.2174	1.44906	Up	2.25e-13	3.34e-12	CLIP1
100511862	1845	11.396	31.1049	1.44862	Up	2.09e-13	3.13e-12	LOC100511862
100523443	1212	14.1822	38.6824	1.4476	Up	0	0	LOC100523443
100525245	1558	10.6386	28.9848	1.44599	Up	0	0	LOC100525245
100155440	3783	0.730236	1.98953	1.44599	Up	0.000137336	0.000606378	BRPF3
396609	1879	1.96025	5.3407	1.44599	Up	1.02e-05	5.37e-05	MAPK9
100522831	1963	2.34546	6.3902	1.44599	Up	7.81e-07	4.9e-06	LOC100522831
100520380	2493	2.524	6.85566	1.44159	Up	8.34e-09	6.55e-08	CRY1
397344	3175	1.25677	3.40761	1.43904	Up	4.94e-06	2.75e-05	ADAM-9
733596	2238	14.4008	39.0247	1.43824	Up	0	0	PLAGL1
100511733	2570	16.6609	45.1485	1.43821	Up	0	0	PLAA
ENSSSCG00000007599	5552	0.635778	1.72276	1.43813	Up	1.8e-05	9.08e-05	-
ENSSSCG00000009280	1920	6.39463	17.3133	1.43695	Up	0	0	-
100157878	1626	1.88771	5.11093	1.43695	Up	6.58e-05	0.000304688	CSGALNACT2
100151802	1279	2.39986	6.49756	1.43695	Up	6.58e-05	0.000304575	LOC100151802
ENSSSCG00000015140	2225	108.775	294.431	1.43658	Up	1.72e-12	2.05e-11	-
100519826	909	5.7404	15.5247	1.43534	Up	1.85e-07	1.25e-06	LOC100519826
ENSSSCG00000004979	5607	2.16234	5.84468	1.43453	Up	0	0	-
100514612	2163	3.19288	8.62651	1.43392	Up	2e-09	1.66e-08	BRAF
ENSSSCG00000004366	1981	2.1692	5.85723	1.43305	Up	2.39e-06	1.41e-05	-
100518571	5754	4.48091	12.0992	1.43305	Up	8.06e-14	1.41e-12	ARHGAP21
100521870	3121	1.37686	3.71777	1.43305	Up	2.39e-06	1.41e-05	LOC100521870
ENSSSCG00000003412	1370	5.60114	15.1077	1.43149	Up	2.77e-10	2.5e-09	-
100156264	1739	2.91233	7.84448	1.4295	Up	3.23e-07	2.14e-06	PTEN
ENSSSCG00000003511	2036	15.3019	41.2022	1.42901	Up	1.28e-13	2.1e-12	-
100156321	1752	4.55508	12.2612	1.42855	Up	1.36e-10	1.27e-09	SHC1
ENSSSCG00000015029	1193	5.27437	14.1948	1.42829	Up	1.23e-08	9.46e-08	-
100521327	3072	2.99748	8.06456	1.42784	Up	5.31e-12	5.87e-11	DMTF1
ENSSSCG00000017354	1527	8.74394	23.5148	1.42721	Up	0	0	-
100156182	1227	10.8818	29.2641	1.42721	Up	0	0	LOC100156182
ENSSSCG00000012123	606	9.62361	25.8745	1.42688	Up	4.4e-08	3.16e-07	-
100525664	4596	0.634455	1.70583	1.42688	Up	0.000116056	0.000519187	SYNJ1
100516334	507	13.9244	37.4216	1.42625	Up	1.7e-09	1.43e-08	LOC100516334
100525195	2191	196.48	527.866	1.42579	Up	0	0	LMOD2
100515375	3305	97.6086	261.934	1.42412	Up	1.72e-12	2.05e-11	LOC100515375
100522401	4304	5.9192	15.884	1.4241	Up	1.33e-13	2.15e-12	LOC100522401
100154598	1414	6.07807	16.3009	1.42327	Up	3.28e-11	3.26e-10	LAMP2
100517886	2555	15.7976	42.3451	1.42249	Up	5.75e-14	1.04e-12	LOC100517886
ENSSSCG00000002722	1996	9.91873	26.5522	1.42061	Up	0	0	-
100520169	1259	2.55989	6.84986	1.42	Up	5.56e-05	0.000260016	LOC100520169
100514676	1685	1.9127	5.11809	1.42	Up	5.56e-05	0.000259919	ACBD5
100521255	4772	0.675376	1.8072	1.42	Up	5.56e-05	0.000259822	RAPGEF6
100512811	2789	20.2501	54.1405	1.41878	Up	0	0	LOC100512811
100156700	1379	2.89358	7.73196	1.41798	Up	7.33e-06	3.96e-05	LOC100156700
100519298	1421	5.61612	15.0069	1.41798	Up	2.01e-10	1.84e-09	ARRDC2
100512118	2025	3.94099	10.5307	1.41798	Up	2.01e-10	1.84e-09	LOC100512118
100153066	3495	3.07382	8.2101	1.41737	Up	4.35e-14	8.12e-13	LOC100153066
100524172	2451	1.94109	5.18187	1.41661	Up	9.83e-07	6.12e-06	UTP6
100519614	3556	17.4791	46.6518	1.4163	Up	0	0	USP28
100519172	3584	29.5895	78.9685	1.41619	Up	1.35e-12	1.64e-11	LOC100519172
733590	1938	16.3132	43.5285	1.41592	Up	1.87e-13	2.9e-12	MEF2C
100515579	1220	2.89331	7.71145	1.41428	Up	2.67e-05	0.000131806	LOC100515579
100524104	5834	2.55172	6.79984	1.41403	Up	1.35e-14	2.77e-13	HELZ
100316849	1006	32.4944	86.5047	1.41259	Up	1.95e-13	2.98e-12	ZFP36
100521152	1408	4.90497	13.0295	1.40946	Up	4.35e-09	3.5e-08	LOC100521152
100523728	979	6.27053	16.6569	1.40946	Up	3.17e-08	2.32e-07	LOC100523728
100157295	5466	1.1231	2.98338	1.40946	Up	3.17e-08	2.32e-07	DENND4A
ENSSSCG00000007735	1686	6.82701	18.1352	1.40946	Up	0	0	-
100512072	1293	2.37388	6.30594	1.40946	Up	9.79e-05	0.000442535	LOC100512072
ENSSSCG00000016330	2187	22.4558	59.6512	1.40946	Up	0	0	-
100512566	4032	1.1419	3.03332	1.40946	Up	1.72e-06	1.03e-05	SNED1
100513410	1637	2.34379	6.226	1.40946	Up	1.28e-05	6.65e-05	LOC100513410
ENSSSCG00000010203	1245	51.8967	137.656	1.40735	Up	2.32e-13	3.4e-12	-
100156612	1599	2.59145	6.86427	1.40535	Up	6.2e-06	3.39e-05	LOC100156612
100037298	3077	1.34668	3.5671	1.40535	Up	6.2e-06	3.39e-05	SLC7A2
100517884	1011	33.6999	89.1788	1.40396	Up	0	0	LOC100517884
ENSSSCG00000004206	895	4.97281	13.1396	1.40179	Up	3e-06	1.73e-05	-
ENSSSCG00000017186	1413	11.5131	30.4056	1.40106	Up	0	0	-
ENSSSCG00000009511	1550	7.62405	20.131	1.40079	Up	0	0	-
ENSSSCG00000002641	1161	2.77597	7.293	1.39352	Up	8.25e-05	0.000376655	-
100517644	955	3.37476	8.86615	1.39352	Up	8.25e-05	0.000376792	LOC100517644
100152121	1740	3.08706	8.11032	1.39352	Up	3.42e-07	2.26e-06	GTF2H3
100517653	1423	4.74542	12.4514	1.3917	Up	1.11e-08	8.58e-08	LOC100517653
ENSSSCG00000011966	612	7.5231	19.728	1.39085	Up	2.53e-06	1.48e-05	-
100520435	578	6.10699	16.0055	1.39003	Up	3.95e-05	0.000189556	LOC100520435
493185	2083	29.2502	76.6308	1.38948	Up	4.88e-13	6.47e-12	IFRD1
100525292	2597	2.42292	6.3396	1.38765	Up	3.95e-08	2.86e-07	LOC100525292
ENSSSCG00000016561	1657	3.98266	10.4091	1.38605	Up	1.92e-08	1.44e-07	-
100037302	993	9.73684	25.4227	1.38459	Up	1.04e-11	1.1e-10	SEPHS2
ENSSSCG00000009792	2133	3.38169	8.82135	1.38325	Up	4.59e-09	3.68e-08	-
100513637	2769	4.21228	10.9856	1.38294	Up	4.44e-14	8.27e-13	LOC100513637
100517676	1216	3.66009	9.54208	1.38243	Up	4.42e-06	2.48e-05	LOC100517676
396653	2370	3.75584	9.7917	1.38243	Up	7.48e-11	7.19e-10	ARNT
100516580	2492	3.69513	9.62694	1.38145	Up	3.66e-11	3.62e-10	MTRR
100156574	1852	4.97207	12.9537	1.38145	Up	3.66e-11	3.61e-10	SAMD4A
ENSSSCG00000011980	1268	9.07756	23.6189	1.37956	Up	0	0	-
ENSSSCG00000004217	1083	19.8393	51.5426	1.3774	Up	0	0	-
100512253	2162	43.2303	112.197	1.37591	Up	4.99e-13	6.58e-12	LOC100512253
100514099	1784	4.30132	11.1623	1.37578	Up	1.9e-09	1.58e-08	LOC100514099
100523265	606	29.1241	75.5536	1.37529	Up	0	0	LOC100523265
ENSSSCG00000000272	2349	1.6987	4.40561	1.37491	Up	1.6e-05	8.19e-05	-
100513254	3224	3.71301	9.62975	1.37491	Up	0	0	VPS39
100513481	2269	2.63789	6.84141	1.37491	Up	1.19e-07	8.15e-07	LOC100513481
ENSSSCG00000002436	1887	5.44916	14.1261	1.37425	Up	3.49e-12	3.97e-11	-
100516225	756	11.3682	29.4518	1.37335	Up	2.23e-10	2.04e-09	LOC100516225
100522453	936	4.59102	11.894	1.37335	Up	7.71e-06	4.15e-05	LOC100522453
ENSSSCG00000000407	1071	149.602	387.094	1.37155	Up	0	0	-
100515595	1216	8.07743	20.8894	1.3708	Up	1.28e-11	1.35e-10	LOC100515595
100522613	3536	2.77776	7.18369	1.3708	Up	1.28e-11	1.35e-10	ADCY6
100152722	3756	4.94409	12.7744	1.36948	Up	0	0	LOC100152722
100152836	1764	9.3962	24.2666	1.36882	Up	0	0	AGPAT6
654326	2624	3.45076	8.90363	1.36748	Up	9.24e-11	8.79e-10	RFN19
100515360	2749	19.149	49.3956	1.36711	Up	0	0	ILF3
100156673	1373	4.69468	12.1054	1.36656	Up	4.88e-08	3.49e-07	HMG20A
ENSSSCG00000017878	1413	21.1797	54.5969	1.36614	Up	1.13e-13	1.88e-12	-
ENSSSCG00000008479	3720	1.81525	4.6787	1.36594	Up	2.38e-08	1.77e-07	-
ENSSSCG00000000570	1960	7.67356	19.7599	1.36461	Up	0	0	-
100516072	1500	7.67356	19.7567	1.36438	Up	1.56e-13	2.49e-12	RMND5A
100514516	2046	28.0539	72.1922	1.36364	Up	3.58e-13	4.98e-12	LOC100514516
100153814	786	10.5438	27.1307	1.36353	Up	6.64e-10	5.74e-09	DDAH1
100152101	2784	3.19732	8.22296	1.3628	Up	1.59e-10	1.48e-09	SLC8A3
100517743	1240	10.7677	27.6928	1.3628	Up	0	0	LOC100517743
100157658	1502	2.96316	7.62075	1.3628	Up	6.49e-06	3.54e-05	DEPTOR
100038030	1355	27.6361	71.0516	1.36231	Up	1.87e-13	2.9e-12	EIF4E
100518257	1180	16.1275	41.4589	1.36216	Up	7.37e-14	1.3e-12	LOC100518257
100152987	6652	2.19179	5.63366	1.36196	Up	0	0	LOC100152987
ENSSSCG00000007742	529	28.7215	73.8055	1.3616	Up	0	0	-
ENSSSCG00000017674	2082	2.57997	6.62745	1.3611	Up	7.36e-07	4.66e-06	-
100519857	2896	11.1818	28.696	1.3597	Up	1.96e-13	2.99e-12	PICALM
100156379	12402	0.581612	1.49188	1.35901	Up	9.8e-09	7.63e-08	LOC100156379
100518065	2080	3.61543	9.27228	1.35876	Up	4.79e-09	3.84e-08	LOC100518065
100153067	462	16.9416	43.4423	1.35853	Up	2.34e-09	1.93e-08	LOC100153067
100520066	1137	2.96954	7.58485	1.35288	Up	0.000102108	0.000460569	LOC100520066
100524129	3631	6.25551	15.9779	1.35288	Up	0	0	PPP6R3
ENSSSCG00000000763	3405	1.44231	3.68398	1.35288	Up	2.64e-06	1.54e-05	-
100337667	2600	6.13885	15.68	1.35288	Up	0	0	MYST2
ENSSSCG00000010187	1855	2.97842	7.60752	1.35288	Up	6.2e-07	3.95e-06	-
100517782	1205	7.387	18.868	1.35288	Up	2.32e-10	2.12e-09	LOC100517782
ENSSSCG00000011538	1611	66.971	170.815	1.35083	Up	1.61e-13	2.57e-12	-
100513438	1400	19.2935	49.1679	1.3496	Up	0	0	LOC100513438
100511986	3698	1.95055	4.96094	1.34673	Up	1.43e-08	1.08e-07	LOC100511986
100524063	2215	21.6869	55.1453	1.34641	Up	0	0	LOC100524063
ENSSSCG00000012241	5494	2.12301	5.39409	1.34527	Up	5.17e-13	6.8e-12	-
494017	1295	57.2406	145.418	1.34509	Up	0	0	SAR1B
ENSSSCG00000015932	2378	397.747	1010.43	1.34504	Up	2.17e-11	2.22e-10	-
100190994	2552	10.8849	27.6488	1.34489	Up	5.82e-14	1.06e-12	WDTC1
100520231	3045	1.26003	3.19263	1.34129	Up	4.1e-05	0.000196284	LOC100520231
100514498	1581	20.6764	52.3657	1.34064	Up	1.95e-13	2.98e-12	LOC100514498
100144486	2113	9.29688	23.5236	1.33929	Up	0	0	FOS
100154669	3825	3.37035	8.52662	1.33908	Up	0	0	SCAPER
100519567	1269	11.9729	30.2726	1.33823	Up	0	0	LOC100519567
100157860	1506	6.01248	15.201	1.33813	Up	2.84e-10	2.56e-09	LOC100157860
100155484	1958	40.9936	103.625	1.33791	Up	2.99e-13	4.26e-12	SARS
100155104	2400	5.94701	15.0266	1.33728	Up	0	0	LOC100155104
100152333	3714	1.4876	3.75745	1.33676	Up	9.03e-07	5.64e-06	ANKRD28
ENSSSCG00000000052	5679	0.972876	2.45733	1.33676	Up	9.03e-07	5.64e-06	-
100511116	851	8.83677	22.2946	1.33511	Up	1.01e-08	7.88e-08	LOC100511116
100141410	5965	1.59517	4.02185	1.33414	Up	1.17e-10	1.1e-09	ZNF217
100516328	2664	1.72828	4.35554	1.33352	Up	7.97e-06	4.28e-05	PHF17
100153754	3521	4.05363	10.198	1.331	Up	0	0	LOC100153754
ENSSSCG00000009902	636	9.41097	23.6679	1.33051	Up	3.69e-07	2.42e-06	-
100154633	3579	1.67236	4.20586	1.33051	Up	3.69e-07	2.42e-06	PHLPP1
497063	1026	56.0933	141.058	1.33039	Up	0	0	PSMA5
100517568	1236	4.5942	11.5443	1.32929	Up	7.59e-07	4.79e-06	LOC100517568
ENSSSCG00000011224	1368	12.7893	32.0935	1.32735	Up	4.82e-14	8.91e-13	-
100271929	5749	12.4667	31.2835	1.32732	Up	4.8e-13	6.39e-12	CLTC
ENSSSCG00000000959	840	4.01948	10.08	1.32641	Up	0.000149655	0.000658219	-
ENSSSCG00000003411	1120	7.53653	18.8999	1.32641	Up	1.72e-09	1.44e-08	-
100510886	1779	2.67432	6.69857	1.32468	Up	6.68e-06	3.64e-05	LOC100510886
100511605	1809	4.92058	12.3082	1.32272	Up	7.07e-10	6.1e-09	TM9SF4
100516870	3816	4.34352	10.8478	1.32046	Up	0	0	HYOU1
100518043	1920	2.15819	5.38998	1.32046	Up	2.88e-05	0.000141449	LOC100518043
100518042	5064	3.51553	8.76269	1.31763	Up	6.39e-14	1.14e-12	USP54
100153597	4477	4.21643	10.507	1.31726	Up	0	0	IBTK
100525865	1649	17.404	43.36	1.31695	Up	2.46e-13	3.57e-12	LOC100525865
654327	968	14.1105	35.1503	1.31677	Up	0	0	SRSF1
100516959	1332	11.061	27.5459	1.31636	Up	0	0	LOC100516959
100512492	1368	13.3502	33.2397	1.31604	Up	0	0	LOC100512492
ENSSSCG00000010940	1758	3.40465	8.47324	1.31541	Up	5.35e-07	3.45e-06	-
100520542	3112	4.19186	10.4298	1.31505	Up	3.69e-14	7.01e-13	LOC100520542
ENSSSCG00000008992	1221	2.89094	7.19146	1.31475	Up	0.000125004	0.000556042	-
100155491	1044	3.38107	8.4107	1.31475	Up	0.000125004	0.000555844	ORMDL1
100155015	8721	0.809503	2.01371	1.31475	Up	5.18e-08	3.7e-07	ITPR3
100517495	4302	1.07023	2.66071	1.31389	Up	1.16e-05	6.05e-05	CPD
100153831	897	4.79063	11.8867	1.31106	Up	2.41e-05	0.000119421	LOC100153831
100522588	7732	0.694709	1.72374	1.31106	Up	2.27e-06	1.34e-05	LOC100522588
ENSSSCG00000012037	1739	6.17768	15.3283	1.31106	Up	2.04e-11	2.11e-10	-
ENSSSCG00000012102	1191	6.95839	17.2466	1.30949	Up	4.26e-09	3.43e-08	-
407060	2044	71.8552	178.049	1.30911	Up	0	0	HSPA5
100525164	1023	7.80108	19.3126	1.30779	Up	8.71e-09	6.82e-08	LOC100525164
100156362	999	11.9827	29.6648	1.30779	Up	1.59e-12	1.92e-11	LOC100156362
ENSSSCG00000004169	2860	11.6982	28.9476	1.30716	Up	0	0	-
100154148	1598	36.0148	89.0951	1.30675	Up	0	0	PSMC6
100512194	1198	3.97129	9.81633	1.30558	Up	9.7e-06	5.13e-05	PCYT1A
100154269	1266	4.36411	10.7753	1.30397	Up	1.9e-06	1.13e-05	MXI1
100152904	4056	3.1784	7.84771	1.30397	Up	2.33e-13	3.41e-12	ARID1B
ENSSSCG00000000386	2961	1.86591	4.60708	1.30397	Up	1.9e-06	1.14e-05	-
100154035	1974	23.1684	57.1913	1.30364	Up	4.06e-13	5.57e-12	POLR3D
ENSSSCG00000014115	8100	26.6775	65.7977	1.30242	Up	4.37e-12	4.89e-11	-
100524914	4955	4.80081	11.8351	1.30172	Up	2.86e-13	4.11e-12	GEMIN5
497233	2965	93.0662	229.356	1.30126	Up	0	0	CFL2
100153598	1459	96.669	238.155	1.30077	Up	1.04e-12	1.3e-11	TMEM110
396904	5901	2.78282	6.8555	1.30071	Up	0	0	LOC396904
100518421	2814	3.32685	8.19102	1.29989	Up	6.06e-10	5.26e-09	ZC3H6
100515067	1095	10.6519	26.2049	1.29873	Up	5.01e-12	5.56e-11	LOC100515067
100155529	2188	8.27678	20.3524	1.29806	Up	0	0	TRMT6
100511253	1626	10.0993	24.7832	1.29511	Up	0	0	LOC100511253
100511191	1753	15.496	38.0147	1.29467	Up	0	0	LOC100511191
100515286	1911	4.81856	11.8153	1.29399	Up	1.04e-09	8.87e-09	LOC100515286
100517235	1788	5.83671	14.2944	1.29222	Up	8.64e-11	8.26e-10	MTPAP
ENSSSCG00000012111	957	10.1031	24.7406	1.29208	Up	4.27e-10	3.78e-09	-
100522014	2546	4.58123	11.2088	1.29082	Up	7.21e-12	7.82e-11	LOC100522014
ENSSSCG00000002528	4353	0.98718	2.41341	1.28969	Up	3.49e-05	0.000168594	-
ENSSSCG00000017073	2052	4.78663	11.6912	1.28834	Up	3.59e-10	3.2e-09	-
ENSSSCG00000000254	3364	1.87049	4.56788	1.28811	Up	5.43e-07	3.5e-06	-
100511715	5493	9.19207	22.4366	1.28739	Up	0	0	SCN4A
100152776	1273	4.34011	10.5929	1.28729	Up	2.75e-06	1.6e-05	LOC100152776
100515835	1953	2.43605	5.9412	1.28621	Up	1.4e-05	7.22e-05	LOC100515835
ENSSSCG00000000191	4158	4.503	10.9737	1.28509	Up	0	0	-
100153639	1176	3.39307	8.26664	1.28471	Up	7.26e-05	0.000334133	CCNC
397361	1235	15.5335	37.835	1.28434	Up	0	0	ENSA
ENSSSCG00000016518	1111	11.1892	27.2388	1.28356	Up	2.13e-12	2.51e-11	-
100512385	1940	25.5522	62.154	1.2824	Up	2.38e-14	4.68e-13	LOC100512385
397488	2141	7.1682	17.4303	1.28191	Up	0	0	GHR
100153088	1747	8.78484	21.3614	1.28191	Up	0	0	CRLS1
ENSSSCG00000008478	4214	5.97278	14.5116	1.28073	Up	6.62e-14	1.17e-12	-
100517201	3334	9.75882	23.7033	1.28031	Up	0	0	XRN2
100516633	2312	4.24834	10.3086	1.27888	Up	5.15e-10	4.52e-09	LOC100516633
ENSSSCG00000009048	1929	1.90944	4.63327	1.27888	Up	0.000151428	0.000665551	-
100523695	2276	25.0166	60.6944	1.27868	Up	3.83e-13	5.28e-12	LOC100523695
100523267	2202	9.89687	23.997	1.27781	Up	2.16e-13	3.23e-12	PRKRIR
ENSSSCG00000014121	5214	2.06041	4.99208	1.27671	Up	8.73e-11	8.34e-10	-
396994	1251	12.8813	31.2095	1.27671	Up	0	0	NST
100512574	6422	42.8725	103.866	1.27659	Up	6.6e-13	8.56e-12	ZFP106
100152881	2995	2.35715	5.70656	1.27558	Up	1.55e-07	1.05e-06	CASK
100516069	2976	3.91929	9.48384	1.27488	Up	1.48e-11	1.55e-10	HMGXB3
100155766	2956	1.9729	4.774	1.27488	Up	1.92e-06	1.15e-05	SEC23A
100154193	5924	12.0466	29.1154	1.27315	Up	0	0	GBF1
100153503	1754	11.0247	26.6398	1.27284	Up	4.57e-14	8.48e-13	LOC100153503
100155982	2446	6.0234	14.5517	1.27254	Up	0	0	LOC100155982
613127	438	15.4172	37.2309	1.27196	Up	3.18e-07	2.11e-06	MOBKL3
100522138	4190	8.86397	21.4056	1.27196	Up	2.9e-13	4.14e-12	LOC100522138
100144587	3464	2.56967	6.20137	1.271	Up	4.36e-09	3.51e-08	INPP5F
100101550	2267	284.196	685.436	1.27014	Up	1.41e-11	1.48e-10	MYOT
100512681	888	4.3207	10.418	1.26974	Up	0.000126033	0.000559823	LOC100512681
ENSSSCG00000004130	1122	5.33456	12.857	1.26911	Up	1.61e-06	9.71e-06	-
ENSSSCG00000001209	2317	1.85464	4.46645	1.26799	Up	5.04e-05	0.00023743	-
ENSSSCG00000004106	3246	1.32384	3.18816	1.26799	Up	5.04e-05	0.000237341	-
100522910	1203	9.31288	22.4186	1.26739	Up	5.14e-11	4.99e-10	LOC100522910
100513436	975	9.28698	22.354	1.26725	Up	3.65e-09	2.97e-08	LOC100513436
100157216	2787	1.70707	4.10706	1.26658	Up	2.03e-05	0.0001017	LOC100157216
100134984	1107	6.65458	16.0057	1.26617	Up	1.09e-07	7.48e-07	SLMO2
ENSSSCG00000005664	2732	3.6514	8.78123	1.26597	Up	6.17e-10	5.35e-09	-
100156613	1998	5.22324	12.5565	1.26542	Up	2.54e-10	2.31e-09	RNF139
100153822	1389	3.75667	9.03093	1.26542	Up	8.17e-06	4.38e-05	NFIL3
100524939	854	12.2202	29.377	1.26542	Up	2.54e-10	2.31e-09	LOC100524939
100526131	2005	2.83214	6.80377	1.26444	Up	3.3e-06	1.89e-05	LOC100526131
100512501	1346	10.7179	25.7449	1.26427	Up	0	0	INPP5A
100518165	1575	3.89768	9.35819	1.26361	Up	1.34e-06	8.2e-06	LOC100518165
100522203	2381	19.4659	46.6908	1.26219	Up	4.2e-13	5.71e-12	LOC100522203
100156549	2159	22.5338	54.0337	1.26177	Up	1e-13	1.72e-12	BCL6
ENSSSCG00000007948	2313	3.25123	7.79591	1.26173	Up	9.08e-08	6.32e-07	-
100525916	1321	115.016	275.378	1.25958	Up	0	0	LOC100525916
100156165	1980	7.90609	18.9268	1.25939	Up	0	0	SAV1
100151805	1072	5.01072	11.994	1.25922	Up	6.81e-06	3.7e-05	LOC100151805
100513674	3319	4.99394	11.9525	1.25906	Up	0	0	LOC100513674
100520524	1988	6.09871	14.5915	1.25855	Up	1.24e-11	1.31e-10	GOPC
ENSSSCG00000011885	2066	7.35414	17.5318	1.25335	Up	2.11e-14	4.18e-13	-
ENSSSCG00000017684	3855	2.03036	4.84024	1.25335	Up	6.35e-08	4.49e-07	-
ENSSSCG00000003326	4272	1.40107	3.34006	1.25335	Up	2.3e-06	1.36e-05	-
100517341	3828	1.08248	2.58056	1.25335	Up	8.72e-05	0.000396826	ATP8B2
100157588	2337	7.22372	17.1762	1.24959	Up	0	0	TM9SF3
100513815	4476	2.74301	6.5158	1.24818	Up	1.48e-11	1.55e-10	CDK12
ENSSSCG00000016640	2556	44.5523	105.821	1.24806	Up	4.33e-14	8.09e-13	-
100513881	1967	5.7737	13.711	1.24776	Up	8.77e-11	8.37e-10	AATF
100157797	1818	2.8702	6.81362	1.24727	Up	1.17e-05	6.1e-05	MTSS1
100514654	1790	2.9151	6.9202	1.24727	Up	1.17e-05	6.11e-05	EYA3
ENSSSCG00000000877	2793	3.57165	8.47717	1.24699	Up	1.26e-09	1.06e-08	-
100154766	2907	3.11483	7.38959	1.24634	Up	7.44e-09	5.87e-08	PKN2
ENSSSCG00000009341	2073	2.07293	4.91653	1.24597	Up	7.25e-05	0.000333973	-
ENSSSCG00000003617	1807	2.12329	5.03286	1.24508	Up	0.000181665	0.000786316	-
100524682	2367	16.4688	39.0177	1.24439	Up	2.02e-13	3.07e-12	LOC100524682
100522857	1607	3.91557	9.26942	1.24326	Up	1.6e-06	9.7e-06	TTC37
100511137	2764	2.10995	4.99217	1.24246	Up	3.95e-06	2.24e-05	MYSM1
100524087	8524	1.99851	4.72753	1.24216	Up	0	0	LOC100524087
100514066	981	25.031	59.1395	1.24041	Up	5.33e-15	1.12e-13	LOC100514066
100154205	1345	10.0412	23.6657	1.23686	Up	2.51e-12	2.9e-11	LOC100154205
397461	2237	16.6026	39.1123	1.23621	Up	2.9e-13	4.14e-12	PTBP1
100512341	2745	7.32413	17.2508	1.23593	Up	2.46e-14	4.84e-13	AAK1
100152215	871	23.0824	54.3668	1.23593	Up	2.46e-14	4.82e-13	CDKN1A
100155453	3046	2.97269	7.0009	1.23577	Up	1.06e-08	8.23e-08	TUBGCP3
100511455	600	23.788	55.9252	1.23326	Up	7.28e-13	9.39e-12	LOC100511455
100519551	1972	10.1951	23.9334	1.23115	Up	2.46e-14	4.83e-13	LOC100519551
100523180	1848	3.07275	7.2121	1.23089	Up	6.77e-06	3.68e-05	LOC100523180
100157838	1478	2.8036	6.57752	1.23026	Up	0.000125207	0.00055655	LOC100157838
100513122	2018	9.8106	22.9993	1.22918	Up	0	0	VPS37A
100524447	1963	15.9491	37.3827	1.22889	Up	1.08e-13	1.8e-12	LOC100524447
100511829	2407	5.22835	12.2469	1.22799	Up	2.1e-11	2.16e-10	LOC100511829
ENSSSCG00000005103	1944	3.23679	7.58187	1.22799	Up	2.29e-06	1.35e-05	-
100153199	1519	20.1058	47.0708	1.22722	Up	0	0	RAP1A
100517435	1580	20.0095	46.8414	1.2271	Up	1.87e-13	2.89e-12	LOC100517435
ENSSSCG00000009064	981	8.6044	20.1394	1.22687	Up	4.4e-08	3.17e-07	-
100521516	1963	23.1419	54.1569	1.22664	Up	2.28e-13	3.36e-12	LOC100521516
ENSSSCG00000016811	855	5.56445	13.0208	1.2265	Up	4.16e-05	0.000199255	-
100154960	1602	29.6979	69.4929	1.2265	Up	7.59e-14	1.34e-12	LOC100154960
100524085	2400	4.85992	11.368	1.22597	Up	1.24e-10	1.16e-09	USP15
100155988	933	7.40215	17.3101	1.2256	Up	7.74e-07	4.87e-06	LOC100155988
100519497	1852	3.72905	8.72049	1.2256	Up	7.74e-07	4.87e-06	LOC100519497
100156327	807	27.0048	63.1473	1.2255	Up	2.16e-13	3.22e-12	PSMD14
100155306	2182	7.31485	17.1028	1.22533	Up	0	0	SEC61A1
100157887	4308	42.5003	99.3646	1.22526	Up	2.14e-12	2.52e-11	SF3B1
100155141	900	5.96832	13.9377	1.2236	Up	1.39e-05	7.17e-05	LOC100155141
493184	703	248.654	580.582	1.22336	Up	2.78e-12	3.19e-11	Hsp27
100152419	1494	18.0796	42.191	1.22257	Up	0	0	LOC100152419
100511426	2158	2.27575	5.30415	1.22078	Up	3.46e-05	0.000167616	LOC100511426
100151977	2908	3.0082	7.00961	1.22043	Up	3.06e-08	2.24e-07	ALDH18A1
ENSSSCG00000011157	2291	6.69887	15.6047	1.21999	Up	1.91e-13	2.94e-12	-
ENSSSCG00000009763	786	10.5438	24.5373	1.21858	Up	7.48e-08	5.25e-07	-
768114	1230	5.86435	13.6403	1.21783	Up	5.38e-07	3.47e-06	TSPAN9
100523014	2450	7.51696	17.4719	1.21682	Up	0	0	ZMYND11
100155799	4648	1.22169	2.83373	1.21382	Up	9.64e-06	5.11e-05	FRY
100518681	6870	19.2118	44.5521	1.2135	Up	7.53e-13	9.7e-12	LOC100518681
ENSSSCG00000013512	3861	2.66319	6.17289	1.21279	Up	2.5e-09	2.06e-08	-
ENSSSCG00000017477	3009	9.53776	22.0947	1.21198	Up	2.46e-13	3.58e-12	-
ENSSSCG00000011783	1812	9.82487	22.7584	1.21189	Up	6.82e-14	1.21e-12	-
100524653	934	7.39422	17.1237	1.21153	Up	1.1e-06	6.78e-06	LOC100524653
ENSSSCG00000000508	2128	3.2454	7.51577	1.21153	Up	1.1e-06	6.78e-06	-
100523471	5327	0.864302	2.00157	1.21153	Up	7.16e-05	0.000330186	LOC100523471
100153595	3777	1.21899	2.82297	1.21153	Up	7.16e-05	0.000330307	PTPRG
100512818	1719	5.71388	13.2263	1.21086	Up	6.09e-09	4.84e-08	LOC100512818
100157881	4977	1.51097	3.49704	1.21066	Up	3.73e-07	2.45e-06	URB2
100512659	838	13.9186	32.1832	1.20929	Up	2.47e-10	2.25e-09	LOC100512659
100233172	736	7.92379	18.3217	1.20929	Up	8.02e-06	4.31e-05	AGPAT5
100513073	3583	2.78416	6.43303	1.20826	Up	5.08e-09	4.06e-08	SIN3B
ENSSSCG00000017168	642	6.4544	14.8984	1.2068	Up	0.000178971	0.000775997	-
100520043	1296	6.86831	15.8493	1.2064	Up	3.62e-08	2.63e-07	LOC100520043
100152598	3130	4.36388	10.0692	1.20627	Up	8.42e-12	9.03e-11	SEMA4D
100152918	934	5.0938	11.7516	1.20604	Up	5.94e-05	0.000277036	LOC100152918
100519357	3703	1.2848	2.96407	1.20604	Up	5.94e-05	0.000277139	LOC100519357
100523013	1853	6.12891	14.1314	1.2052	Up	5.01e-10	4.41e-09	DCAF12
100156619	1605	10.8051	24.9121	1.20513	Up	2.01e-13	3.05e-12	ACTR1A
ENSSSCG00000009174	744	67.8656	156.378	1.20428	Up	0	0	-
100152754	1541	11.3535	26.1502	1.20369	Up	6.02e-14	1.09e-12	SDC2
ENSSSCG00000011317	4301	7.88587	18.1554	1.20305	Up	0	0	-
100153874	1707	3.59628	8.26711	1.20088	Up	5.54e-06	3.06e-05	UBR7
100154090	2341	1.83562	4.21972	1.20088	Up	0.000148289	0.000652671	LOC100154090
100155446	3646	1.17861	2.70937	1.20088	Up	0.000148289	0.000652442	RNF111
100151822	1713	26.9672	61.8777	1.19821	Up	0	0	RAB2A
ENSSSCG00000014361	703	40.1689	92.1169	1.19739	Up	2.3e-13	3.38e-12	-
100515423	5177	2.66803	6.11812	1.19731	Up	9.78e-12	1.04e-10	MED14
100516044	1533	3.70413	8.48947	1.19654	Up	1.37e-05	7.06e-05	LOC100516044
ENSSSCG00000012262	4149	2.44134	5.59323	1.19601	Up	5.98e-09	4.76e-08	-
100515670	1994	4.15619	9.51492	1.19493	Up	1.5e-07	1.02e-06	ANKRD13C
ENSSSCG00000004653	3544	2.16523	4.95529	1.19445	Up	4.4e-07	2.86e-06	-
100522486	1617	4.74555	10.8606	1.19445	Up	4.4e-07	2.86e-06	LOC100522486
100514899	1105	5.27774	12.0615	1.19242	Up	1.14e-05	5.93e-05	LOC100514899
100156882	2394	4.35925	9.95553	1.19142	Up	4.16e-09	3.35e-08	LOC100156882
ENSSSCG00000007571	2400	34.0834	77.8118	1.19092	Up	0	0	-
100517118	4142	3.48293	7.94976	1.19061	Up	4.68e-12	5.21e-11	DHX8
100512254	2123	6.79524	15.5101	1.19061	Up	4.68e-12	5.21e-11	UBP1
100155439	1542	2.98582	6.81295	1.19015	Up	0.0001018	0.000459512	LOC100155439
ENSSSCG00000012239	549	8.38641	19.1358	1.19015	Up	0.0001018	0.000459347	-
100517164	4428	4.81764	10.9774	1.18814	Up	1.04e-13	1.76e-12	ZFYVE9
ENSSSCG00000007330	890	14.3125	32.5932	1.1873	Up	9.83e-11	9.31e-10	-
100521264	1941	16.0508	36.5139	1.1858	Up	1.28e-13	2.1e-12	LOC100521264
100519868	2684	1.77258	4.03099	1.18528	Up	8.43e-05	0.000384612	LOC100519868
ENSSSCG00000012586	3545	7.09994	16.1444	1.18515	Up	6.62e-14	1.18e-12	-
100523894	2520	5.17661	11.76	1.1838	Up	6.83e-11	6.59e-10	LOC100523894
100157143	6614	5.8242	13.2286	1.18353	Up	1.71e-14	3.47e-13	PI4KA
100158187	2154	10.5449	23.9494	1.18344	Up	0	0	PLS3
100510911	3549	2.72434	6.18539	1.18296	Up	2.05e-08	1.53e-07	LOC100510911
ENSSSCG00000007248	4380	3.46887	7.87578	1.18296	Up	1.94e-12	2.3e-11	-
100525300	1076	43.9304	99.6755	1.18202	Up	0	0	LOC100525300
100152786	2515	6.10224	13.8408	1.18151	Up	1.62e-12	1.95e-11	DDX20
100155422	2499	3.93044	8.90978	1.1807	Up	1.71e-08	1.29e-07	SRPK1
100157709	3426	11.3334	25.6756	1.17982	Up	2.77e-13	4.01e-12	AP1B1
100517395	2650	2.66403	6.0353	1.17982	Up	1.83e-06	1.09e-05	GIGYF1
100525553	1309	57.5664	130.207	1.17751	Up	3.7e-13	5.14e-12	LOC100525553
100157406	2756	811.738	1834.2	1.17607	Up	0	0	LOC100157406
100154045	1088	7.33502	16.5735	1.176	Up	4.29e-07	2.79e-06	RBM18
100521020	2873	3.57904	8.07739	1.17432	Up	9.85e-09	7.67e-08	CC2D1B
100523244	1497	14.3527	32.3654	1.17313	Up	0	0	CSNK1E
ENSSSCG00000015883	1291	7.4893	16.8824	1.17261	Up	2.88e-08	2.12e-07	-
ENSSSCG00000006260	1214	12.8946	29.0609	1.17231	Up	1.37e-12	1.67e-11	-
100155656	1242	27.3085	61.4826	1.17083	Up	0	0	ZFAND6
100294705	1786	11.9443	26.8649	1.1694	Up	1.04e-13	1.76e-12	CARM1
100525504	2418	5.71233	12.8397	1.16846	Up	3.84e-11	3.78e-10	GTF2H1
100155608	2728	2.81289	6.32256	1.16846	Up	8.72e-07	5.46e-06	LOC100155608
ENSSSCG00000000571	2022	3.41553	7.67713	1.16846	Up	3.1e-06	1.79e-05	-
396622	1662	43.4004	97.5516	1.16846	Up	1.46e-12	1.77e-11	HO2
ENSSSCG00000010150	3432	4.7848	10.7366	1.166	Up	5.49e-13	7.19e-12	-
ENSSSCG00000012911	2775	7.63208	17.1208	1.1656	Up	1.15e-13	1.91e-12	-
100049676	10692	0.516738	1.15854	1.16481	Up	3.3e-05	0.000159915	LYST
100517552	3126	3.04389	6.82173	1.16422	Up	4.85e-08	3.47e-07	LOC100517552
100154117	1635	8.26022	18.5091	1.16398	Up	7.76e-11	7.45e-10	M6PR
100153927	1622	8.42105	18.8507	1.16255	Up	6.47e-11	6.25e-10	ERK2
100520814	737	20.8238	46.5931	1.16188	Up	4.46e-12	4.99e-11	LOC100520814
ENSSSCG00000004312	543	28.2636	63.2396	1.16188	Up	4.46e-12	4.99e-11	-
ENSSSCG00000011649	393	14.4489	32.3175	1.16135	Up	2.73e-05	0.000134826	-
100154005	2188	7.15451	15.9809	1.15943	Up	2.89e-12	3.31e-11	LOC100154005
100155869	7762	0.869973	1.93929	1.15648	Up	5.24e-06	2.91e-05	ZFYVE26
ENSSSCG00000016590	1988	4.70913	10.4901	1.1555	Up	8.16e-08	5.72e-07	-
ENSSSCG00000005255	1430	4.18558	9.32025	1.15494	Up	1.88e-05	9.46e-05	-
100152009	1525	7.95031	17.6849	1.15344	Up	1.09e-09	9.32e-09	LOC100152009
100154884	1497	29.5255	65.6736	1.15335	Up	0	0	LOC100154884
100523647	1439	4.26605	9.47989	1.15197	Up	1.55e-05	7.97e-05	LOC100523647
595116	1462	27.0832	60.1673	1.15158	Up	1.73e-13	2.72e-12	RAB1A
100518030	1128	16.4628	36.5588	1.15101	Up	9.1e-15	1.89e-13	LOC100518030
100154993	6944	5.61372	12.4645	1.15079	Up	2.02e-13	3.06e-12	ACACB
100154701	1845	15.3887	34.1645	1.15062	Up	0	0	TRMT2A
100156229	4263	5.0041	11.108	1.15042	Up	1.05e-13	1.76e-12	LOC100156229
100518076	3265	7.09775	15.752	1.1501	Up	0	0	LOC100518076
ENSSSCG00000015833	1999	8.06127	17.8841	1.1496	Up	2.34e-12	2.72e-11	-
ENSSSCG00000013454	1068	10.059	22.316	1.1496	Up	1.11e-08	8.6e-08	-
ENSSSCG00000012534	867	67.2654	149.204	1.14935	Up	0	0	-
100519700	1851	3.39942	7.53925	1.14913	Up	1.29e-05	6.67e-05	LOC100519700
ENSSSCG00000011420	2640	2.73225	6.05816	1.14879	Up	2.99e-06	1.73e-05	-
492277	1498	27.1494	60.1867	1.14852	Up	5.39e-13	7.08e-12	QKI
595111	1811	5.50835	12.208	1.14814	Up	3.9e-08	2.83e-07	KLF4
100157725	1307	5.63628	12.4768	1.14643	Up	2.49e-06	1.46e-05	LOC100157725
ENSSSCG00000008399	2564	3.23223	7.15505	1.14643	Up	5.82e-07	3.73e-06	-
ENSSSCG00000009224	4039	1.59589	3.53275	1.14643	Up	1.07e-05	5.59e-05	-
100512731	1464	3.1449	6.96173	1.14643	Up	0.00020343	0.000873585	LOC100512731
100519170	2819	2.6132	5.78473	1.14643	Up	2.49e-06	1.46e-05	NSF
ENSSSCG00000007280	2463	2.61705	5.79324	1.14643	Up	1.07e-05	5.59e-05	-
100517721	1878	9.31614	20.6227	1.14643	Up	3.99e-13	5.48e-12	NOP14
100518939	1143	5.63936	12.4836	1.14643	Up	1.07e-05	5.6e-05	LOC100518939
100512607	1925	13.4736	29.8123	1.14577	Up	0	0	FBXO31
780418	1241	59.7313	132.161	1.14574	Up	0	0	UBE2D2
100525539	2152	145.983	322.707	1.14442	Up	0	0	LOC100525539
100513022	813	23.4077	51.6879	1.14285	Up	1.14e-13	1.89e-12	LOC100513022
100127483	3143	3.02743	6.68506	1.14285	Up	9.47e-08	6.58e-07	BMPR2
767625	1049	4.53537	10.0148	1.14285	Up	0.000168114	0.000732977	GPX2
100516248	2718	1.75041	3.86518	1.14285	Up	0.000168114	0.000732722	WDR36
100294702	813	10.76	23.7224	1.14058	Up	3.34e-07	2.2e-06	SMYD1
100514878	1704	2.88209	6.34928	1.13948	Up	0.000138952	0.000613297	LOC100514878
100520218	4872	1.82704	4.02298	1.13876	Up	2.77e-07	1.85e-06	ADAMTS9
ENSSSCG00000015407	1320	4.53438	9.97815	1.13787	Up	2.63e-05	0.000129996	-
100155764	1829	7.13234	15.6885	1.13726	Up	5.07e-10	4.46e-09	DCAF13
ENSSSCG00000016333	1161	9.64978	21.2037	1.13575	Up	8.92e-09	6.98e-08	-
100511779	1619	7.58351	16.6581	1.13529	Up	1.77e-09	1.48e-08	LOC100511779
100524976	7176	3.57158	7.84435	1.13509	Up	1.1e-13	1.84e-12	NSD1
ENSSSCG00000017809	3180	3.6196	7.93859	1.13305	Up	6.17e-09	4.9e-08	-
100525449	3636	5.48714	12.0316	1.13271	Up	0	0	LOC100525449
397202	1274	10.7213	23.5076	1.13265	Up	2.43e-10	2.22e-09	JAK1
574059	1165	1780.92	3904.78	1.13261	Up	0	0	EEF1A1
100153404	1875	7.85773	17.227	1.13249	Up	4.84e-11	4.72e-10	MAPKAPK5
100526136	8487	1.88064	4.11998	1.13141	Up	7.95e-12	8.56e-11	NF1
100152909	1920	24.9391	54.6348	1.13141	Up	1.87e-14	3.75e-13	BZW1
ENSSSCG00000000376	1511	3.55493	7.7829	1.13049	Up	7.85e-05	0.00035954	-
733687	2591	11.3134	24.7515	1.12948	Up	8.44e-15	1.76e-13	MAPRE1
100152765	1734	27.7912	60.7666	1.12865	Up	0	0	LOC100152765
ENSSSCG00000012264	1590	4.82614	10.5519	1.12856	Up	2.39e-06	1.41e-05	-
100157435	3595	5.50703	12.038	1.12825	Up	0	0	UBE3B
100155091	3820	13.5392	29.5949	1.1282	Up	0	0	ITGA5
100516158	2296	4.81269	10.517	1.12781	Up	1.49e-08	1.13e-07	SAMD4B
100517710	3928	26.7637	58.4805	1.12768	Up	4.43e-13	6e-12	UBAP2L
100512983	682	31.5044	68.7435	1.12567	Up	0	0	LOC100512983
100517324	669	8.48794	18.5159	1.12528	Up	5.37e-05	0.00025166	LOC100517324
100523801	1270	25.498	55.4354	1.12043	Up	1.96e-13	2.99e-12	LOC100523801
ENSSSCG00000007736	1392	11.2457	24.4436	1.12008	Up	2.22e-11	2.27e-10	-
100522469	1861	37.605	81.7279	1.1199	Up	1.72e-12	2.05e-11	DUSP1
ENSSSCG00000011435	1620	17.3366	37.6512	1.11888	Up	2.26e-13	3.35e-12	-
100516352	1464	25.9979	56.4435	1.11842	Up	0	0	LOC100516352
100512874	3780	4.5473	9.87256	1.11842	Up	2.48e-12	2.88e-11	SCAF8
100511973	5895	4.2696	9.25636	1.11634	Up	6.62e-14	1.18e-12	LOC100511973
100156082	2237	5.76289	12.4767	1.11437	Up	1.63e-09	1.36e-08	FBXL4
100524460	4051	1.28808	2.78686	1.11342	Up	0.000132837	0.000587756	FRMD4B
100515113	1788	2.91836	6.31408	1.11342	Up	0.000132837	0.000587548	POLM
100520173	3095	2.97521	6.4341	1.11275	Up	3.69e-07	2.42e-06	IGHMBP2
100522572	1520	10.3997	22.4884	1.11264	Up	2.57e-11	2.61e-10	LOC100522572
100525894	1306	48.2976	104.333	1.11117	Up	0	0	LOC100525894
100511452	1525	3.52229	7.60863	1.11112	Up	0.000109744	0.000492533	LOC100511452
100156637	1389	3.86717	8.35361	1.11112	Up	0.000109744	0.000492357	RORA
100523786	2291	6.49791	14.0305	1.11052	Up	1.07e-10	1.01e-09	LOC100523786
100153007	1697	5.60708	12.1041	1.11018	Up	2.54e-07	1.7e-06	LOC100153007
100516688	1886	20.3435	43.8972	1.10956	Up	1.55e-13	2.48e-12	SLC37A4
100511188	1050	26.1632	56.4478	1.10938	Up	0	0	LOC100511188
ENSSSCG00000003489	2646	4.23409	9.1259	1.10792	Up	2.38e-08	1.77e-07	-
ENSSSCG00000010816	1540	9.26807	19.9563	1.1065	Up	3.09e-10	2.78e-09	-
100154096	669	12.8466	27.6567	1.10624	Up	1.08e-06	6.67e-06	LOC100154096
ENSSSCG00000013650	2268	3.1804	6.84442	1.10572	Up	8.11e-06	4.35e-05	-
ENSSSCG00000006303	2885	40.1632	86.362	1.10452	Up	7.25e-13	9.36e-12	-
100514865	1577	73.2808	157.496	1.1038	Up	1.07e-12	1.33e-11	LOC100514865
100125956	1167	26.8279	57.641	1.10336	Up	1.08e-13	1.8e-12	COPS2
100517864	1629	4.7106	10.1068	1.10134	Up	4.61e-06	2.58e-05	PAPD7
ENSSSCG00000011075	1644	4.66762	10.0146	1.10134	Up	4.61e-06	2.58e-05	-
100522851	1338	45.9955	98.6735	1.10117	Up	0	0	CIRBP
100525559	1765	14.8689	31.8929	1.10094	Up	2.78e-13	4e-12	LOC100525559
ENSSSCG00000007951	6426	4.10785	8.80869	1.10054	Up	3.11e-14	5.98e-13	-
ENSSSCG00000006487	1999	83.0695	178.056	1.09995	Up	1.08e-12	1.34e-11	-
100519870	1284	30.5986	65.5774	1.09973	Up	0	0	PSMD6
100521788	1098	5.73071	12.2812	1.09967	Up	3.5e-05	0.000169079	LOC100521788
ENSSSCG00000015777	4071	3.09129	6.62479	1.09967	Up	4.49e-09	3.6e-08	-
ENSSSCG00000011540	4742	7.31432	15.6733	1.09952	Up	0	0	-
448810	2464	12.8931	27.6181	1.09902	Up	5.64e-14	1.03e-12	MYC
100156602	3402	3.33829	7.14401	1.09762	Up	2.73e-08	2.01e-07	SOS2
733637	1287	274.865	587.724	1.09642	Up	0	0	LOC733637
100519013	2551	3.2487	6.94565	1.09624	Up	2.18e-06	1.29e-05	RASA1
100155378	4425	1.14453	2.44501	1.09508	Up	0.000224246	0.000957725	BCL9
100522311	2928	6.91878	14.7803	1.09508	Up	1.65e-13	2.62e-12	LOC100522311
100524765	2250	30.9671	66.1346	1.09467	Up	6.58e-13	8.55e-12	ARIH2
396742	2572	341.73	729.801	1.09465	Up	1.35e-11	1.42e-10	HSPCB
100152771	2373	5.82065	12.4224	1.09369	Up	1.02e-09	8.73e-09	LOC100152771
100524400	3344	3.12083	6.65835	1.09324	Up	1.15e-07	7.9e-07	LOC100524400
ENSSSCG00000001485	1245	48.9382	104.407	1.09319	Up	4.88e-13	6.48e-12	-
397445	4504	16.1172	34.3608	1.09216	Up	4.07e-13	5.58e-12	ROCK2
100524908	2188	33.3176	71.0184	1.09191	Up	1.05e-12	1.31e-11	LOC100524908
100517855	940	5.71435	12.177	1.09149	Up	0.000152766	0.00067096	LOC100517855
100511126	1076	16.9731	36.1397	1.09033	Up	2.38e-12	2.76e-11	LOC100511126
100526174	1392	3.96908	8.44825	1.08985	Up	0.000126134	0.000560074	LOC100526174
397301	2078	13.4417	28.5982	1.08921	Up	0	0	CALU
ENSSSCG00000009885	6527	1.15215	2.45037	1.08867	Up	7.71e-06	4.15e-05	-
ENSSSCG00000011442	1922	3.91264	8.32131	1.08867	Up	7.71e-06	4.15e-05	-
100526089	891	6.3731	13.5506	1.08829	Up	0.000104168	0.000469188	LOC100526089
100101928	1906	203.313	432.145	1.08781	Up	0	0	EIF4A2
100522705	2379	9.67662	20.5639	1.08754	Up	0	0	LOC100522705
100462754	951	36.4716	77.4929	1.08729	Up	0	0	MAP1LC3B
100518870	2672	3.61852	7.6874	1.0871	Up	4.03e-07	2.64e-06	EPC2
100515648	2274	2.5646	5.4473	1.08681	Up	8.6e-05	0.000391646	LOC100515648
ENSSSCG00000011285	1653	5.94202	12.6161	1.08624	Up	3.34e-07	2.21e-06	-
100155254	2021	3.94879	8.37919	1.0854	Up	4.38e-06	2.46e-05	ENTPD4
ENSSSCG00000003387	3617	8.35881	17.7304	1.08486	Up	0	0	-
100233187	3248	35.391	75.0687	1.08483	Up	0	0	HDLBP
100521629	3083	7.26785	15.4104	1.0843	Up	0	0	LOC100521629
100156848	4132	2.97137	6.2993	1.08406	Up	1.23e-08	9.46e-08	LOC100156848
100157292	3996	3.0725	6.51369	1.08406	Up	1.23e-08	9.46e-08	MTMR3
100524741	2002	4.13958	8.772	1.08342	Up	3e-06	1.74e-05	STK3
100511072	3909	9.10855	19.2941	1.08287	Up	3.17e-13	4.47e-12	LOC100511072
100152782	1824	3.44974	7.307	1.08279	Up	4.86e-05	0.000229599	TRMT11
100513610	3086	11.0901	23.4742	1.0818	Up	1.62e-14	3.3e-13	AMOTL1
100519597	1236	5.21504	11.0369	1.08158	Up	4.01e-05	0.000192492	LOC100519597
100524319	6217	1.0368	2.19424	1.08158	Up	4.01e-05	0.000192419	GREB1L
100157848	1882	34.739	73.4842	1.08088	Up	3.02e-13	4.3e-12	HMGA1
100512591	2198	15.8498	33.4572	1.07785	Up	0	0	RNF14
100524260	2318	3.04559	6.42621	1.07725	Up	1.88e-05	9.47e-05	LOC100524260
100158126	6807	1.73605	3.66257	1.07705	Up	2.96e-08	2.17e-07	ZNF462
100513900	2919	8.35969	17.6191	1.07562	Up	0	0	LOC100513900
ENSSSCG00000003559	5142	4.32776	9.11767	1.07505	Up	0	0	-
ENSSSCG00000002838	3312	3.01197	6.34394	1.07467	Up	3.82e-07	2.5e-06	-
ENSSSCG00000006237	1636	25.985	54.7265	1.07456	Up	0	0	-
100512475	1485	20.2561	42.6579	1.07445	Up	5.31e-14	9.73e-13	LOC100512475
100516968	1563	17.7724	37.4192	1.07414	Up	5.82e-14	1.05e-12	LOC100516968
100155930	1587	4.83526	10.1767	1.0736	Up	8.81e-06	4.7e-05	LOC100155930
397028	1299	580.331	1220.96	1.07307	Up	3.35e-11	3.32e-10	HSP90AA1
100329222	5283	5.9843	12.5843	1.07237	Up	1.87e-13	2.9e-12	PPRC1
100511788	1155	11.4273	24.029	1.07229	Up	5.56e-09	4.43e-08	LOC100511788
ENSSSCG00000016291	1641	5.14376	10.7973	1.06977	Up	3.43e-06	1.96e-05	-
100153301	1658	5.09102	10.6866	1.06977	Up	3.43e-06	1.96e-05	ALDH6A1
100152521	1235	6.83475	14.3468	1.06977	Up	3.43e-06	1.96e-05	LOC100152521
ENSSSCG00000005191	3138	6.35795	13.3415	1.06928	Up	6.64e-13	8.59e-12	-
100171399	2196	9.08527	19.0644	1.06928	Up	6.64e-13	8.6e-12	STIM1
100515502	1706	5.03774	10.5697	1.06909	Up	2.84e-06	1.65e-05	ABI1
100157242	1755	58.5027	122.67	1.06821	Up	1.31e-12	1.62e-11	IDH3A
100156537	1553	3.85407	8.07725	1.06748	Up	9.83e-05	0.000444268	LOC100156537
100516495	5859	18.5192	38.8051	1.06722	Up	0	0	EIF4G3
ENSSSCG00000007335	300	30.1827	63.2425	1.06717	Up	1.62e-06	9.76e-06	-
100515305	2398	6.52797	13.666	1.06589	Up	2.86e-10	2.58e-09	AUTS2
100515614	1658	3.98025	8.32229	1.06412	Up	4.58e-05	0.000217718	LOC100515614
100525693	884	11.2846	23.5909	1.06387	Up	5.24e-07	3.39e-06	LOC100525693
100525669	1650	39.2514	82.0109	1.06307	Up	1.25e-13	2.06e-12	LOC100525669
ENSSSCG00000009772	1423	29.8746	62.3672	1.06187	Up	0	0	-
100513053	2019	12.6943	26.4827	1.06088	Up	1.11e-13	1.85e-12	LOC100513053
ENSSSCG00000017169	2671	13.8475	28.8826	1.06058	Up	1.22e-13	2.01e-12	-
100516194	3280	7.15887	14.9151	1.05897	Up	0	0	PPFIBP1
100156620	2469	3.23228	6.73177	1.05843	Up	8.3e-06	4.44e-05	LOC100156620
100517956	1048	11.7154	24.3877	1.05775	Up	3.18e-08	2.32e-07	LOC100517956
ENSSSCG00000009628	3400	10.0208	20.8451	1.05672	Up	0	0	-
ENSSSCG00000004358	1959	4.46547	9.28471	1.05604	Up	3.23e-06	1.85e-05	-
100156181	6285	4.20001	8.73188	1.0559	Up	3.13e-14	6.01e-13	PTPRB
100337681	1564	17.3685	36.092	1.0552	Up	0	0	ELAVL1
ENSSSCG00000016781	9322	2.93047	6.08898	1.05507	Up	2.82e-14	5.44e-13	-
407245	1765	255.38	530.631	1.05507	Up	0	0	LDHA
100153609	4500	2.04628	4.25101	1.0548	Up	1.84e-06	1.1e-05	PTPRK
ENSSSCG00000012548	2079	9.15365	19.006	1.05404	Up	6.8e-12	7.41e-11	-
ENSSSCG00000008382	9882	3.99131	8.28267	1.05323	Up	4.19e-13	5.7e-12	-
100520175	1682	14.7814	30.6701	1.05305	Up	0	0	LOC100520175
396648	2509	4.03711	8.37431	1.05265	Up	5.95e-07	3.81e-06	HSP70.2
100155420	915	72.6263	150.63	1.05245	Up	8.42e-13	1.07e-11	NHP2L1
100511136	962	21.6966	44.9861	1.05201	Up	8.67e-13	1.1e-11	LOC100511136
100233192	1514	10.9477	22.681	1.05085	Up	1.76e-10	1.62e-09	MAPKAPK3
ENSSSCG00000015721	963	6.53408	13.5144	1.04844	Up	9.23e-05	0.000418745	-
100514572	3150	3.99512	8.26309	1.04844	Up	2.99e-08	2.19e-07	LOC100514572
ENSSSCG00000008452	4327	26.5303	54.8635	1.04821	Up	8.41e-13	1.07e-11	-
ENSSSCG00000009247	1504	84.7969	175.253	1.04735	Up	0	0	-
100511228	1351	4.99832	10.3295	1.04726	Up	5.2e-05	0.000244344	LOC100511228
100519588	4018	24.369	50.3413	1.0467	Up	0	0	USP47
595115	1607	9.16816	18.9291	1.0459	Up	2.21e-09	1.83e-08	SAR1A
100302027	2999	149.991	309.521	1.04516	Up	0	0	IVNS1ABP
100516830	1460	10.722	22.1238	1.04503	Up	7.28e-10	6.26e-09	LOC100516830
ENSSSCG00000006107	1614	4.84946	10.0064	1.04503	Up	1.38e-05	7.09e-05	-
100512537	2385	19.948	41.1558	1.04485	Up	7.59e-14	1.33e-12	UBA2
ENSSSCG00000013392	1908	4.26309	8.79327	1.0445	Up	9.42e-06	4.99e-05	-
100153668	2018	41.4479	85.4705	1.04413	Up	0	0	LOC100153668
100511048	1085	15.9836	32.9496	1.04366	Up	9.52e-11	9.04e-10	LOC100511048
100518753	1872	4.673	9.63245	1.04355	Up	4.42e-06	2.48e-05	LOC100518753
100514399	3115	11.2825	23.2557	1.0435	Up	1.89e-13	2.91e-12	LOC100514399
100520722	3216	2.81555	5.80197	1.04313	Up	3.03e-06	1.75e-05	LOC100520722
ENSSSCG00000000490	624	15.2487	31.4102	1.04254	Up	1.72e-06	1.04e-05	-
100515873	1956	5.17848	10.6617	1.04184	Up	8.13e-07	5.1e-06	LOC100515873
100526040	3498	18.8219	38.7292	1.04101	Up	0	0	PAM
ENSSSCG00000012133	1451	8.67308	17.8304	1.03972	Up	4.08e-08	2.95e-07	-
100512260	2475	28.2759	58.095	1.03884	Up	1.72e-12	2.05e-11	LOC100512260
100517766	1161	24.3227	49.9706	1.03877	Up	2.3e-13	3.39e-12	LOC100517766
100153372	2272	6.68735	13.7338	1.03822	Up	1.73e-09	1.44e-08	SP3
100525777	2528	6.3744	13.0873	1.03781	Up	5.68e-10	4.96e-09	GGA3
100216430	1691	19.6037	40.243	1.03762	Up	1.82e-13	2.84e-12	DKC1
100157724	1757	10.1324	20.7936	1.03716	Up	7.42e-11	7.14e-10	LOC100157724
ENSSSCG00000015632	1026	22.7365	46.6119	1.03569	Up	1.23e-13	2.03e-12	-
100518529	1608	17.4659	35.787	1.03489	Up	2.26e-13	3.35e-12	LOC100518529
100519184	2592	15.5129	31.7592	1.0337	Up	0	0	LOC100519184
ENSSSCG00000004861	3108	2.81463	5.75133	1.03095	Up	6.04e-06	3.31e-05	-
ENSSSCG00000010521	970	11.3917	23.2775	1.03095	Up	3.6e-07	2.36e-06	-
100525416	1340	10.3078	21.0626	1.03095	Up	1.25e-08	9.57e-08	LOC100525416
100517039	1008	7.00365	14.3111	1.03095	Up	4.87e-05	0.000229911	LOC100517039
100155018	3856	1.63183	3.33443	1.03095	Up	0.000126648	0.00056196	ZNF451
100511282	2550	2.64813	5.41112	1.03095	Up	7.13e-05	0.000329239	KSR1
100522862	2515	4.57668	9.35186	1.03095	Up	2.05e-07	1.38e-06	LOC100522862
100511299	3224	3.4274	7.00345	1.03095	Up	3.6e-07	2.36e-06	LOC100511299
100156366	1920	4.31638	8.81997	1.03095	Up	1.06e-05	5.58e-05	TANK
100513638	1019	6.02439	12.3101	1.03095	Up	0.000153446	0.00067371	LOC100513638
664652	5376	18.4417	37.5666	1.02648	Up	1e-12	1.26e-11	OGT
ENSSSCG00000004574	11661	1.82939	3.72468	1.02575	Up	2.06e-12	2.43e-11	-
100522208	3423	22.2831	45.3496	1.02514	Up	1.79e-13	2.81e-12	EFTUD2
100516466	962	14.1985	28.8498	1.02283	Up	2.04e-08	1.53e-07	LOC100516466
100517132	4670	2.30043	4.66705	1.02061	Up	7.11e-07	4.51e-06	ZNF609
100519773	1964	89.5509	181.629	1.02021	Up	3.14e-12	3.58e-11	PA2G4
100516506	4336	7.00814	14.2118	1.01998	Up	0	0	LOC100516506
ENSSSCG00000003913	4485	11.2922	22.8994	1.01998	Up	1.45e-13	2.34e-12	-
100512172	1044	12.4953	25.2321	1.01388	Up	5.83e-08	4.14e-07	MFN2
100154509	842	53.9519	108.94	1.01379	Up	2.28e-13	3.36e-12	SRSF5
100515467	1143	54.2453	109.472	1.01299	Up	1.6e-13	2.55e-12	LOC100515467
ENSSSCG00000017201	2439	2.51695	5.07879	1.01281	Up	0.00020977	0.000899886	-
ENSSSCG00000016063	1389	12.5959	25.3995	1.01184	Up	3.61e-10	3.21e-09	-
ENSSSCG00000000382	3513	12.0575	24.2809	1.00989	Up	0	0	-
100518394	2695	3.92932	7.9127	1.00989	Up	1.16e-06	7.16e-06	LOC100518394
100152053	6416	4.11425	8.28476	1.00983	Up	4.57e-14	8.51e-13	LOC100152053
100152494	1053	19.0928	38.4181	1.00876	Up	2.11e-11	2.16e-10	LOC100152494
100523779	6877	4.37405	8.80102	1.0087	Up	5.31e-14	9.71e-13	LOC100523779
100154361	2511	9.77913	19.6702	1.00823	Up	1.41e-13	2.27e-12	SRP54
ENSSSCG00000007039	2533	11.1483	22.4088	1.00724	Up	2.32e-13	3.4e-12	-
100156215	2018	6.76855	13.5976	1.00643	Up	3.74e-08	2.72e-07	ZMYND17
100524985	1604	8.22851	16.5206	1.00557	Up	6.54e-08	4.63e-07	LOC100524985
100514462	1553	13.6375	27.3617	1.00458	Up	7.9e-12	8.52e-11	USP10
100523118	956	17.4983	35.0995	1.00424	Up	1.23e-09	1.04e-08	LOC100523118
ENSSSCG00000009482	948	8.74203	17.5324	1.00399	Up	1.97e-05	9.91e-05	-
100152497	4121	2.9793	5.97368	1.00365	Up	2.01e-07	1.35e-06	LOC100152497
100152205	23043	5.7744	11.5747	1.00323	Up	0	0	DST
100126292	2033	5.81273	11.6462	1.00257	Up	3.51e-07	2.32e-06	CSTF1
100515580	1190	12.8967	25.8258	1.00181	Up	6.52e-09	5.17e-08	LOC100515580
100518037	3132	6.07613	12.1655	1.00157	Up	1.03e-10	9.76e-10	SUPT6H
100517297	2807	2.67905	5.36258	1.00121	Up	5.1e-05	0.000239879	RINT1
ENSSSCG00000009966	2922	5.04218	10.0884	1.00058	Up	1.37e-08	1.05e-07	-
100526228	2076	10.6454	21.2994	1.00058	Up	3.5e-12	3.98e-11	KCNQ4
ENSSSCG00000012887	2742	6.66049	13.324	1.00032	Up	2.6e-10	2.36e-09	-
100157149	2168	6.72498	13.4524	1.00026	Up	1.65e-08	1.25e-07	LOC100157149
100519626	648	26.2891	0.001	-14.6822	Down	1.27e-33	3.16e-32	LOC100519626
406187	539	7.40306	0.001	-12.8539	Down	1.99e-08	1.49e-07	APOC3
100515739	478	4.49497	0.001	-12.1341	Down	7.16e-05	0.00033022	LOC100515739
397585	1544	3.37955	0.001	-11.7226	Down	8.46e-11	8.1e-10	FETUIN
100152095	1710	2.33348	0.001	-11.1883	Down	1.99e-08	1.49e-07	SENP2
ENSSSCG00000008998	1793	1.6263	0.001	-10.6674	Down	2.36e-06	1.39e-05	-
100517917	2113	1.01685	0.001	-9.98989	Down	7.16e-05	0.000330342	ADAMDEC1
396960	2113	19.6832	0.890485	-4.46623	Down	4.9e-64	1.34e-62	ALB
100516284	834	7.36073	0.376018	-4.29097	Down	3.27e-10	2.92e-09	LOC100516284
100525853	1267	1.93807	0.123757	-3.96905	Down	0.000172076	0.000748429	LOC100525853
ENSSSCG00000002483	1591	2.89386	0.197108	-3.87594	Down	1.78e-07	1.21e-06	-
ENSSSCG00000000380	576	66.6108	5.17221	-3.6869	Down	9.14e-52	2.42e-50	-
396860	6022	35.8575	3.12453	-3.52056	Down	3.27e-273	9.48e-272	MYH7
ENSSSCG00000008203	955	9.32076	0.985128	-3.24207	Down	8.75e-12	9.38e-11	-
ENSSSCG00000000390	576	52.7557	5.71665	-3.20609	Down	1e-36	2.55e-35	-
100156435	701	4728.49	522.516	-3.17783	Down	0	0	TNNC1
100514354	1973	2.80029	0.317891	-3.13897	Down	1.46e-07	9.95e-07	FGB
396752	1409	4.79257	0.556421	-3.10655	Down	6.46e-09	5.13e-08	IRG6
100515755	904	3844.93	467.276	-3.04061	Down	0	0	LOC100515755
396690	1144	7552.69	929.147	-3.02301	Down	0	0	MLC2V
100154907	1218	3.02406	0.386206	-2.96905	Down	3.48e-05	0.000168187	LOC100154907
100515789	1332	7.02834	0.941739	-2.89978	Down	3.26e-11	3.24e-10	LOC100515789
396901	787	8.77536	1.19542	-2.87594	Down	1.59e-08	1.2e-07	ORM1
100157335	1859	2.39412	0.337385	-2.82703	Down	8.16e-06	4.37e-05	LOC100157335
ENSSSCG00000016264	402	10.3078	1.56019	-2.72393	Down	2.5e-05	0.000123874	-
100142661	1433	2.78454	0.437682	-2.66949	Down	4.35e-05	0.000207502	ASPA
654406	1734	6.72654	1.08512	-2.63201	Down	1.81e-12	2.16e-11	AKR1CL1
ENSSSCG00000006556	1643	1128.1	184.476	-2.6124	Down	0	0	-
100510960	921	15.4971	2.72399	-2.50821	Down	2.97e-14	5.72e-13	LOC100510960
100513428	1232	4.11084	0.763634	-2.42848	Down	1.13e-05	5.91e-05	LOC100513428
100512447	904	6.45122	1.21416	-2.40962	Down	2.59e-06	1.51e-05	LOC100512447
100519738	1665	2.48872	0.470869	-2.40201	Down	8.49e-05	0.000386968	LOC100519738
100153312	1131	5.83489	1.1091	-2.39531	Down	5.95e-07	3.81e-06	CDCA3
100524520	2407	2.35913	0.456002	-2.37115	Down	4.36e-06	2.46e-05	DHX58
ENSSSCG00000010981	874	6.84826	1.43524	-2.25445	Down	4.67e-06	2.61e-05	-
ENSSSCG00000003546	402	11.0713	2.34029	-2.24207	Down	9.03e-05	0.000410011	-
100514771	654	11.2639	2.39755	-2.23208	Down	4.12e-07	2.69e-06	LOC100514771
100521032	9655	2.94067	0.64961	-2.1785	Down	5.09e-23	1.18e-21	CENPF
ENSSSCG00000009059	361	53.9913	12.1617	-2.15038	Down	5.16e-16	1.1e-14	-
100155469	2448	26.6443	6.46926	-2.04215	Down	5.66e-47	1.48e-45	LOC100155469
ENSSSCG00000000734	1029	6.86072	1.67619	-2.03318	Down	3e-06	1.73e-05	-
ENSSSCG00000007361	935	6.72975	1.677	-2.00467	Down	1.28e-05	6.64e-05	-
100154873	1720	3.21219	0.820463	-1.96905	Down	5.5e-05	0.000257263	CA2
ENSSSCG00000016968	1599	9.21403	2.35346	-1.96905	Down	2.94e-11	2.95e-10	-
397128	2454	6.31646	1.66128	-1.92682	Down	1.76e-11	1.82e-10	MX1
100154767	3090	2.63235	0.710419	-1.88961	Down	1.71e-06	1.03e-05	CNTLN
595128	2172	12.7893	3.46518	-1.88393	Down	6.19e-19	1.36e-17	OAS2
100156666	720	10.4446	2.8311	-1.88332	Down	4.5e-06	2.53e-05	RBP1
100517138	2018	3.4223	0.932406	-1.87594	Down	1.19e-05	6.18e-05	SMC2
ENSSSCG00000008248	279	20.3528	5.62005	-1.85657	Down	8.36e-05	0.000381701	-
ENSSSCG00000017887	1130	19.5574	5.41167	-1.85357	Down	4.68e-15	9.8e-14	-
397463	828	74.1407	20.8309	-1.83154	Down	1.52e-38	3.9e-37	GLRX
100520695	852	16.2117	4.60093	-1.81704	Down	1.08e-09	9.2e-09	LOC100520695
397422	742	8.89388	2.53584	-1.81035	Down	2.95e-05	0.000144609	CCL2
396777	1271	4.70919	1.35704	-1.79502	Down	7.82e-05	0.000358216	USP18
ENSSSCG00000015837	438	28.3817	8.23377	-1.78533	Down	1.12e-08	8.67e-08	-
100518083	867	11.1519	3.25535	-1.7764	Down	5.45e-07	3.51e-06	LOC100518083
403166	4669	1.38055	0.402997	-1.7764	Down	4.63e-05	0.000219961	A2M
100037289	1736	4.33185	1.26451	-1.7764	Down	1.04e-05	5.48e-05	IRF7
ENSSSCG00000017473	5721	2.60212	0.767416	-1.7616	Down	5.7e-10	4.98e-09	-
100521590	459	15.7149	4.78256	-1.71628	Down	2.52e-05	0.000124855	LOC100521590
100516998	1074	20.0056	6.13183	-1.70601	Down	3.02e-13	4.3e-12	LOC100516998
100512753	1556	4.24117	1.31002	-1.69487	Down	6.6e-05	0.000305621	LOC100512753
100135040	1289	98.4645	30.6544	-1.68351	Down	1.9e-69	5.27e-68	SLA-DRA
ENSSSCG00000017131	578	25.7555	8.13838	-1.66207	Down	2.68e-09	2.2e-08	-
100516661	1486	4.33768	1.37173	-1.66092	Down	0.000101682	0.000459145	LOC100516661
100127358	785	47.8987	15.1806	-1.65776	Down	2.83e-21	6.42e-20	IFITM1
100522763	3824	2.44815	0.779077	-1.65186	Down	2.82e-06	1.64e-05	SGOL2
100511677	1906	4.34808	1.39853	-1.63647	Down	1.23e-05	6.38e-05	LOC100511677
100158181	1371	10.9702	3.54543	-1.62956	Down	3.7e-09	3e-08	SORD
ENSSSCG00000011876	2408	2.61309	0.846509	-1.62616	Down	0.000155898	0.000683996	-
100522845	654	12.4373	4.07583	-1.6095	Down	1.87e-05	9.44e-05	LOC100522845
100135050	1404	8.85411	2.9037	-1.60846	Down	1.12e-07	7.73e-07	SLA-DMB
ENSSSCG00000010452	1479	11.3106	3.7106	-1.60795	Down	7.14e-10	6.15e-09	-
100359358	847	75.9202	24.9917	-1.60304	Down	1.08e-33	2.69e-32	MDK
100152319	2733	16.0041	5.27829	-1.6003	Down	2.28e-23	5.29e-22	LOC100152319
100521665	1034	136.402	45.0382	-1.59865	Down	1.33e-71	3.69e-70	LOC100521665
100518852	1557	10.3497	3.42401	-1.59583	Down	1.8e-09	1.5e-08	LOC100518852
100152792	1501	33.1277	10.9687	-1.59465	Down	3.16e-26	7.47e-25	LOC100152792
100155151	1000	19.6443	6.58558	-1.57673	Down	4.43e-11	4.34e-10	CRABP2
100522036	699	53.3527	17.9456	-1.57193	Down	1.13e-19	2.52e-18	LOC100522036
ENSSSCG00000005183	2450	50.301	16.9599	-1.56845	Down	4.02e-61	1.1e-59	-
100525173	1951	9.99018	3.37549	-1.56541	Down	6.63e-11	6.41e-10	LOC100525173
100170134	1072	16.0343	5.55819	-1.52847	Down	1.73e-09	1.44e-08	CD209
ENSSSCG00000009463	911	7.41244	2.58177	-1.52159	Down	0.000186701	0.000807278	-
ENSSSCG00000005484	2880	3.89007	1.36111	-1.51502	Down	1.45e-06	8.81e-06	-
100312959	1814	169.969	59.8155	-1.50668	Down	1.15e-141	3.28e-140	ACAA2
100152301	1205	12.7362	4.55434	-1.48362	Down	2.65e-08	1.95e-07	PMVK
100516764	3440	13.2949	4.78603	-1.47397	Down	8.95e-22	2.04e-20	LOC100516764
397072	4963	5.16415	1.86403	-1.47011	Down	8.39e-13	1.06e-11	C3
ENSSSCG00000014414	723	19.7411	7.15683	-1.46381	Down	1.1e-07	7.56e-07	-
100511961	960	9.43208	3.42999	-1.45937	Down	2.59e-05	0.000128039	LOC100511961
100518823	1479	6.01848	2.22636	-1.43471	Down	3.83e-05	0.000183854	LOC100518823
100153696	393	89.0367	33.1154	-1.4269	Down	2.81e-16	6.03e-15	LOC100153696
100155802	800	24.1717	9.01597	-1.42276	Down	1.38e-09	1.16e-08	LOC100155802
100525702	1217	26.2301	9.79192	-1.42156	Down	6.66e-15	1.39e-13	LOC100525702
ENSSSCG00000009882	2456	4.68662	1.78762	-1.39051	Down	4.61e-06	2.58e-05	-
ENSSSCG00000003181	1435	53.5812	20.6516	-1.37547	Down	3.52e-32	8.64e-31	-
100515289	1166	12.899	4.97563	-1.3743	Down	2e-07	1.35e-06	LOC100515289
100517387	1308	9.62128	3.7162	-1.3724	Down	2.07e-06	1.23e-05	LOC100517387
100511695	3480	6.87974	2.65838	-1.37181	Down	5.3e-11	5.15e-10	LOC100511695
ENSSSCG00000015663	2068	10.1671	3.94273	-1.36664	Down	8.82e-10	7.57e-09	-
100511119	1632	5.17213	2.01764	-1.35809	Down	0.000120443	0.000537086	LOC100511119
ENSSSCG00000012513	588	19.0534	7.46664	-1.35152	Down	9.74e-06	5.15e-05	-
396590	1732	15.2408	5.97504	-1.35092	Down	9.61e-12	1.03e-10	SC4MOL
100157226	3155	3.16185	1.24247	-1.34756	Down	3.17e-05	0.000154184	NCOA7
100513601	1686	68.5432	27.3423	-1.32588	Down	5.04e-45	1.32e-43	LOC100513601
100517478	947	26.2538	10.5968	-1.3089	Down	1.11e-10	1.04e-09	LOC100517478
100517322	1743	7.5723	3.05863	-1.30785	Down	2.79e-06	1.62e-05	LOC100517322
100153387	1174	52.5515	21.2361	-1.30722	Down	2.69e-24	6.3e-23	SLA-DQA1
100515805	2404	6.12863	2.47853	-1.30608	Down	7.49e-07	4.74e-06	PARP12
100514437	631	18.9711	7.70331	-1.30025	Down	9e-06	4.8e-05	LOC100514437
100525049	1671	5.96986	2.43973	-1.29097	Down	5.68e-05	0.000265275	LOC100525049
ENSSSCG00000009119	2307	131.518	53.8297	-1.28879	Down	1.99e-110	5.64e-109	-
100514030	1408	9.70095	4.00908	-1.27486	Down	2.95e-06	1.71e-05	LOC100514030
100512542	1434	6.31437	2.62426	-1.26673	Down	0.000158905	0.000695972	LOC100512542
733579	1932	9.92956	4.13912	-1.26241	Down	3.68e-08	2.68e-07	LOC733579
397379	1591	8.97098	3.74505	-1.26028	Down	2.18e-06	1.29e-05	CDC20
100519032	921	36.1599	15.1522	-1.25486	Down	4.79e-13	6.38e-12	LOC100519032
ENSSSCG00000010453	1422	18.6713	7.82895	-1.25393	Down	1.12e-10	1.06e-09	-
397492	2768	3.49302	1.47283	-1.24589	Down	0.000116027	0.000519243	DPP4
ENSSSCG00000018084	346	20220.9	8531.07	-1.24505	Down	0	0	-
100154147	2274	6.68146	2.82708	-1.24085	Down	1.37e-06	8.37e-06	MAN1A2
397212	703	353.879	151.223	-1.22657	Down	2.97e-84	8.36e-83	DBI
100153932	1494	44.6854	19.1014	-1.22612	Down	7.93e-24	1.85e-22	FDPS
100518544	692	56.5537	24.245	-1.22193	Down	1.6e-14	3.26e-13	IFITM3
100521620	1964	9.76777	4.23135	-1.20691	Down	1.07e-07	7.38e-07	LOC100521620
ENSSSCG00000010936	399	102.699	44.7999	-1.19685	Down	1.07e-14	2.2e-13	-
100521735	2207	4.38092	1.91825	-1.19144	Down	0.000198274	0.000854079	LOC100521735
ENSSSCG00000000855	231	51.1571	22.3999	-1.19144	Down	3.8e-05	0.000182696	-
100525450	1463	9.86076	4.39425	-1.16608	Down	7.5e-06	4.05e-05	LOC100525450
397337	434	42.0808	18.787	-1.16342	Down	4.77e-07	3.09e-06	SUS2DD
100515388	3190	10.1993	4.57127	-1.15781	Down	2e-11	2.06e-10	LOC100515388
100127167	1668	9.84498	4.41821	-1.15592	Down	2.05e-06	1.22e-05	LASS4
100153745	968	10.4639	4.69751	-1.15546	Down	0.000200576	0.000862807	LOC100153745
100520674	5516	4.3682	1.96142	-1.15514	Down	8.6e-09	6.74e-08	LOC100520674
100127133	2817	11.005	4.95391	-1.15152	Down	7.16e-11	6.91e-10	FGFR4
ENSSSCG00000014633	1010	32.9735	14.9037	-1.14564	Down	1.72e-11	1.78e-10	-
100155780	4566	3.26034	1.47665	-1.14269	Down	7.55e-06	4.07e-05	ATAD2
ENSSSCG00000003594	150	1148.99	521.62	-1.13929	Down	1.34e-52	3.56e-51	-
100515123	1032	47.7367	21.7271	-1.1356	Down	4.25e-16	9.13e-15	LOC100515123
100037998	465	1573.66	716.557	-1.13497	Down	6.17e-216	1.78e-214	TMSB10
100144519	2264	15.6589	7.13355	-1.1343	Down	5.68e-12	6.24e-11	GUSB
ENSSSCG00000001716	1035	17.942	8.18085	-1.13302	Down	6.64e-07	4.22e-06	-
ENSSSCG00000016003	2288	45.4779	20.8335	-1.12626	Down	7.27e-32	1.78e-30	-
100155010	1410	15.0206	6.89473	-1.12337	Down	1.32e-07	9.05e-07	LOC100155010
100525752	3413	3.1027	1.4242	-1.12337	Down	0.00020066	0.000862872	LOC100525752
100157227	4430	10.7742	4.95529	-1.12053	Down	2.42e-15	5.12e-14	IGSF1
100525739	2762	5.16757	2.38435	-1.11589	Down	1.7e-05	8.68e-05	LOC100525739
100127131	1657	10.8365	5.01531	-1.11149	Down	1.49e-06	9.05e-06	LOC100127131
ENSSSCG00000018092	528	35319.6	16353.8	-1.11085	Down	0	0	-
100520933	766	17.2304	7.98327	-1.10991	Down	3.85e-05	0.000185067	LOC100520933
100155653	1673	9.26515	4.31128	-1.1037	Down	8.83e-06	4.71e-05	PRKRA
100157112	2227	63.0562	29.5011	-1.09587	Down	1.16e-40	3e-39	PDCD4
100174943	1050	12.4239	5.82398	-1.09304	Down	5.31e-05	0.000248938	IFI30
100523759	6385	2.09115	0.982299	-1.09006	Down	4.5e-05	0.00021406	CASP8AP2
100233202	2170	6.43589	3.03483	-1.08452	Down	3.23e-05	0.000156758	STARD3
100152325	700	1063.12	502.207	-1.08195	Down	2.16e-203	6.22e-202	LOC100152325
100512521	949	506.18	239.413	-1.08015	Down	1.2e-131	3.41e-130	LOC100512521
ENSSSCG00000008417	180	5731.3	2718.73	-1.07593	Down	1.25e-278	3.63e-277	-
ENSSSCG00000011340	3585	6.16453	2.93042	-1.07288	Down	2.07e-07	1.39e-06	-
397663	2094	24.4059	11.6065	-1.0723	Down	2.64e-15	5.57e-14	APP
397182	727	61.2196	29.1168	-1.07214	Down	1.63e-13	2.58e-12	IGFBP5
100519901	802	19.7101	9.38451	-1.07058	Down	1.19e-05	6.21e-05	LOC100519901
ENSSSCG00000014812	1007	16.3073	7.78548	-1.06666	Down	8.57e-06	4.58e-05	-
100519062	7181	8.50599	4.06137	-1.06651	Down	7.43e-18	1.62e-16	MAP1B
ENSSSCG00000004473	2664	22.41	10.7711	-1.05697	Down	2.97e-17	6.45e-16	-
100037979	402	665.042	319.84	-1.0561	Down	1.67e-71	4.63e-70	ATP5J2
ENSSSCG00000006246	608	87.5897	42.2946	-1.05029	Down	2.08e-15	4.42e-14	-
445460	1311	35.8217	17.3424	-1.04653	Down	1.09e-13	1.81e-12	C1QC
100157459	1097	11.4719	5.57446	-1.0412	Down	0.000136153	0.00060158	MMAB
100520312	395	373.382	181.808	-1.03824	Down	3.57e-39	9.18e-38	LOC100520312
100155145	2125	6.6444	3.24667	-1.03318	Down	5.87e-05	0.000274333	SERPINB1
100037921	1235	33.6767	16.5052	-1.02883	Down	5.44e-12	6e-11	SLA-DQB1
399532	246	1781.14	873.871	-1.02731	Down	6.09e-111	1.73e-109	FABP3
ENSSSCG00000003751	933	55.5984	27.3937	-1.0212	Down	1.95e-14	3.89e-13	-
100270814	3036	10.1606	5.00973	-1.02019	Down	3.8e-09	3.08e-08	C1QTNF3
100144498	1455	15.2944	7.54362	-1.01967	Down	5.78e-07	3.7e-06	RAB3A
100525295	1912	38.3678	18.9439	-1.01816	Down	1.05e-19	2.34e-18	BOD1L
100522180	640	60.6691	30.1349	-1.00953	Down	5.49e-11	5.33e-10	LOC100522180
574054	653	1100.15	548.198	-1.00493	Down	2.84e-174	8.17e-173	ATP5G1
ENSSSCG00000015882	2614	13.4449	6.71827	-1.0009	Down	5.9e-10	5.14e-09	-
