# Supplementary material for: Dysregulation of genome-wide gene expression and DNA methylation in abnormal cloned piglets
Source: BMC Genomics. 2014 Sep 24;15(1):811. doi: 10.1186/1471-2164-15-811 (PMC4189204; doi:10.1186/1471-2164-15-811)
Supplement: Supplementary file 9 — Additional file 9: Biological process analysis of the DEGs. (XLS 42 KB) [file 12864_2013_6492_MOESM9_ESM.xls]

## Sheet: Sheet1
biological process analysis of the DEGs
terms	gene number	PValue
regulation of transcription	233	0.0273364
transcription	192	0.023245
phosphate metabolic process	123	2.02053e-07
phosphorus metabolic process	123	2.02053e-07
intracellular signaling cascade	121	0.0184527
proteolysis	111	0.00176137
macromolecule catabolic process	105	9.19163e-08
protein localization	103	6.72596e-05
cellular macromolecule catabolic process	102	1.4666e-08
positive regulation of macromolecule metabolic process	99	0.000145006
protein transport	95	1.11825e-05
establishment of protein localization	95	1.57311e-05
negative regulation of macromolecule metabolic process	93	7.08611e-06
phosphorylation	91	0.000469817
intracellular transport	90	3.9499e-07
regulation of programmed cell death	90	0.00115271
regulation of cell death	90	0.00125786
regulation of apoptosis	89	0.00129384
protein catabolic process	85	9.6564e-07
macromolecular complex subunit organization	85	0.000142002
proteolysis involved in cellular protein catabolic process	84	4.12149e-07
cellular protein catabolic process	84	5.08441e-07
macromolecular complex assembly	80	0.000196581
regulation of transcription from RNA polymerase II promoter	80	0.0026998
modification-dependent macromolecule catabolic process	79	1.87369e-06
modification-dependent protein catabolic process	79	1.87369e-06
cell cycle	79	0.0186468
protein amino acid phosphorylation	78	0.000569272
response to organic substance	78	0.00473325
positive regulation of biosynthetic process	77	0.00274152
positive regulation of cellular biosynthetic process	76	0.00280297
RNA processing	73	1.43208e-05
positive regulation of nitrogen compound metabolic process	73	0.00200403
positive regulation of macromolecule biosynthetic process	71	0.0066746
positive regulation of nucleobase, nucleoside, nucleotide and nucleic acid metabolic process	68	0.00720883
negative regulation of biosynthetic process	67	0.00143727
regulation of cellular protein metabolic process	66	1.02117e-05
protein complex assembly	66	7.38613e-05
protein complex biogenesis	66	7.38613e-05
negative regulation of gene expression	65	0.000124063
negative regulation of macromolecule biosynthetic process	65	0.00114928
negative regulation of cellular biosynthetic process	64	0.00338809
positive regulation of gene expression	64	0.00730436
cellular response to stress	63	0.00628226
positive regulation of transcription	62	0.00865006
cell cycle process	61	0.0132504
vesicle-mediated transport	61	0.0191451
negative regulation of transcription	55	0.00240304
negative regulation of nucleobase, nucleoside, nucleotide and nucleic acid metabolic process	55	0.0202496
negative regulation of nitrogen compound metabolic process	55	0.025902
positive regulation of transcription, DNA-dependent	54	0.00842318
positive regulation of RNA metabolic process	54	0.00977436
mRNA metabolic process	53	4.02698e-05
positive regulation of programmed cell death	52	0.00306425
positive regulation of cell death	52	0.00328263
positive regulation of apoptosis	51	0.00425794
chromosome organization	51	0.0354375
cellular macromolecule localization	50	0.00326914
cellular protein localization	49	0.004693
enzyme linked receptor protein signaling pathway	48	0.000159759
protein kinase cascade	47	0.00167161
intracellular protein transport	46	0.00350078
response to endogenous stimulus	46	0.0142737
mRNA processing	44	0.000517589
response to hormone stimulus	44	0.00679957
negative regulation of apoptosis	41	0.0154273
negative regulation of programmed cell death	41	0.0191606
negative regulation of cell death	41	0.0199654
membrane organization	41	0.0438015
muscle organ development	40	5.63334e-07
transcription, DNA-dependent	40	0.000983661
RNA biosynthetic process	40	0.00126347
response to DNA damage stimulus	40	0.048586
posttranscriptional regulation of gene expression	39	1.52609e-06
small GTPase mediated signal transduction	39	0.00387884
induction of apoptosis	39	0.00864802
induction of programmed cell death	39	0.00894407
cellular macromolecular complex subunit organization	39	0.0406099
regulation of cell cycle	38	0.0225129
negative regulation of molecular function	38	0.0255121
ubiquitin-dependent protein catabolic process	35	0.000833283
chromatin modification	35	0.00648089
RNA splicing	35	0.0110425
transcription from RNA polymerase II promoter	33	0.00182688
regulation of protein modification process	33	0.045741
monosaccharide metabolic process	32	0.0015277
transmembrane receptor protein tyrosine kinase signaling pathway	31	0.0034202
regulation of cellular component size	31	0.0413821
dephosphorylation	30	1.07008e-05
negative regulation of protein metabolic process	30	0.000393363
hexose metabolic process	30	0.000612446
actin filament-based process	30	0.0167464
negative regulation of cellular protein metabolic process	29	0.000467476
protein targeting	29	0.00673026
positive regulation of protein metabolic process	29	0.0306893
glucose metabolic process	28	6.97984e-05
response to inorganic substance	28	0.00663517
heart development	28	0.012222
response to extracellular stimulus	28	0.0161863
ncRNA metabolic process	28	0.0271439
positive regulation of cellular protein metabolic process	28	0.0313521
ribonucleoprotein complex biogenesis	27	0.00219327
protein amino acid dephosphorylation	26	4.39185e-05
regulation of translation	26	7.29717e-05
negative regulation of cell differentiation	26	0.0376935
ncRNA processing	25	0.0136352
regulation of cell motion	25	0.0194337
response to nutrient levels	25	0.024266
anti-apoptosis	25	0.0384852
regulation of cell size	25	0.0384852
RNA splicing, via transesterification reactions with bulged adenosine as nucleophile	24	0.00228526
RNA splicing, via transesterification reactions	24	0.00228526
nuclear mRNA splicing, via spliceosome	24	0.00228526
muscle system process	24	0.00739408
protein oligomerization	24	0.0111384
response to steroid hormone stimulus	24	0.0320217
muscle tissue development	23	0.00032988
Golgi vesicle transport	23	0.000643695
regulation of cell migration	23	0.0151683
protein folding	23	0.0245905
tissue morphogenesis	23	0.0290978
growth	23	0.0342046
muscle contraction	22	0.00989533
nucleocytoplasmic transport	22	0.0122167
nuclear transport	22	0.0139919
striated muscle tissue development	21	0.00110129
response to peptide hormone stimulus	21	0.0204
organic acid biosynthetic process	21	0.0217335
carboxylic acid biosynthetic process	21	0.0217335
response to oxidative stress	21	0.0369377
response to oxygen levels	19	0.0312119
Ras protein signal transduction	18	0.00376302
cellular response to hormone stimulus	18	0.0351957
response to hypoxia	18	0.0374422
regulation of catabolic process	17	0.00362403
response to protein stimulus	17	0.0104501
ribosome biogenesis	17	0.0327206
organelle localization	16	0.00587656
positive regulation of cell motion	16	0.010502
response to insulin stimulus	16	0.0125588
cell cycle arrest	16	0.0162172
regulation of lipid metabolic process	16	0.0321621
positive regulation of cell migration	15	0.0104366
positive regulation of locomotion	15	0.0230287
negative regulation of cell size	15	0.0249284
regulation of protein ubiquitination	15	0.0269421
transmembrane receptor protein serine/threonine kinase signaling pathway	15	0.033702
regulation of cellular catabolic process	14	0.000866599
RNA catabolic process	14	0.00161043
regulation of gene expression, epigenetic	14	0.0074287
response to temperature stimulus	14	0.01377
negative regulation of cell growth	14	0.0301519
cytoskeleton-dependent intracellular transport	13	0.000639694
skeletal muscle organ development	13	0.00544043
skeletal muscle tissue development	13	0.00544043
cellular response to insulin stimulus	13	0.00695131
regulation of ligase activity	13	0.0262183
transcription initiation	13	0.0310722
protein import into nucleus	13	0.039515
developmental growth	13	0.0426557
nuclear import	13	0.0459657
energy reserve metabolic process	12	0.00041669
cellular polysaccharide metabolic process	12	0.00264997
regulation of cellular ketone metabolic process	12	0.00479017
establishment of organelle localization	12	0.0198426
viral reproduction	12	0.0241228
positive regulation of ligase activity	12	0.0290381
regulation of ubiquitin-protein ligase activity	12	0.0443827
glycogen metabolic process	11	0.000287152
glucan metabolic process	11	0.000369518
cellular glucan metabolic process	11	0.000369518
regulation of fatty acid metabolic process	11	0.00463752
glutamine family amino acid metabolic process	11	0.00718807
post-Golgi vesicle-mediated transport	11	0.0154004
transforming growth factor beta receptor signaling pathway	11	0.0192833
viral reproductive process	11	0.0238388
cellular response to extracellular stimulus	11	0.0291229
positive regulation of ubiquitin-protein ligase activity during mitotic cell cycle	11	0.042079
cellular carbohydrate biosynthetic process	11	0.0458479
positive regulation of ubiquitin-protein ligase activity	11	0.0498382
ER to Golgi vesicle-mediated transport	10	0.00506382
mRNA catabolic process	10	0.00596159
regulation of cell-substrate adhesion	10	0.00939966
vesicle organization	10	0.0204923
response to heat	10	0.0318141
response to mechanical stimulus	10	0.0318141
cell junction organization	10	0.0352118
cardiac muscle tissue development	10	0.0352118
endosome transport	10	0.0388506
steroid hormone receptor signaling pathway	10	0.0388506
regulation of cell-matrix adhesion	9	0.00089219
insulin receptor signaling pathway	9	0.00761882
regulation of anti-apoptosis	9	0.00899254
negative regulation of cell adhesion	9	0.0187603
striated muscle contraction	9	0.0273709
regulation of microtubule-based process	9	0.0383929
regulation of dephosphorylation	8	0.00341958
regulation of fatty acid oxidation	8	0.00535127
positive regulation of anti-apoptosis	8	0.00800251
gene silencing by RNA	8	0.0136331
nuclear-transcribed mRNA catabolic process	8	0.0186859
mesoderm morphogenesis	8	0.0285202
regulation of translational initiation	8	0.0413652
cell junction assembly	8	0.0413652
regulation of microtubule cytoskeleton organization	8	0.0463625
posttranscriptional gene silencing by RNA	7	0.00483019
posttranscriptional gene silencing	7	0.00483019
actin filament-based movement	7	0.00783437
regulation of epidermal growth factor receptor signaling pathway	7	0.00783437
regulation of nitric oxide biosynthetic process	7	0.0174916
RNA 3'-end processing	7	0.0174916
antigen processing and presentation of peptide antigen	7	0.0208026
tetrapyrrole metabolic process	7	0.0245133
porphyrin metabolic process	7	0.0245133
palate development	7	0.0382059
regulation of endothelial cell proliferation	7	0.0382059
cellular response to starvation	7	0.0382059
negative regulation of translation	7	0.049591
regulation of phosphatase activity	6	0.0113455
platelet-derived growth factor receptor signaling pathway	6	0.0144077
positive regulation of nitric oxide biosynthetic process	6	0.0220871
negative regulation of proteolysis	6	0.0267595
heme metabolic process	6	0.0267595
sulfur amino acid metabolic process	6	0.0320165
negative regulation of cell-matrix adhesion	5	0.00569821
negative regulation of cell-substrate adhesion	5	0.00839524
glycogen biosynthetic process	5	0.00839524
glucan biosynthetic process	5	0.00839524
response to activity	5	0.011809
mitochondrion localization	5	0.015999
positive regulation of endothelial cell proliferation	5	0.0268876
mRNA 3'-end processing	5	0.0336471
antigen processing and presentation of peptide antigen via MHC class I	5	0.0413051
negative regulation of protein catabolic process	5	0.0413051
regulation of tyrosine phosphorylation of Stat3 protein	5	0.0413051
RNA interference	4	0.00840117
insulin-like growth factor receptor signaling pathway	4	0.0294386
suckling behavior	4	0.0294386
response to testosterone stimulus	4	0.0294386
cellular copper ion homeostasis	4	0.039613
response to arsenic	4	0.039613
pyrimidine base metabolic process	4	0.039613
triglyceride mobilization	3	0.0341498
