# Supplementary material for: Dysregulation of genome-wide gene expression and DNA methylation in abnormal cloned piglets
Source: BMC Genomics. 2014 Sep 24;15(1):811. doi: 10.1186/1471-2164-15-811 (PMC4189204; doi:10.1186/1471-2164-15-811)
Supplement: Supplementary file 10 — Additional file 10: Pathway analysis of the DEGs. (XLS 22 KB) [file 12864_2013_6492_MOESM10_ESM.xls]

## Sheet: Sheet1
pathway analysis of the DEGs
Pathway	gene number	Pvalue	Pathway ID
Regulation of actin cytoskeleton	64	0.00373721	ko04810
MAPK signaling pathway	56	0.000155563	ko04010
Tight junction	55	0.00179294	ko04530
Protein processing in endoplasmic reticulum	48	1.65814e-07	ko04141
Endocytosis	45	0.0493299	ko04144
Insulin signaling pathway	42	8.56403e-05	ko04910
Hypertrophic cardiomyopathy	42	0.00459583	ko05410
Dilated cardiomyopathy	39	0.0273564	ko05414
Ubiquitin mediated proteolysis	35	0.00139515	ko04120
Cardiac muscle contraction	33	0.0144381	ko04260
Spliceosome	29	0.0116856	ko03040
Chronic myeloid leukemia	25	0.000112563	ko05220
Shigellosis	23	0.00527952	ko05131
Prostate cancer	23	0.0103658	ko05215
RNA degradation	22	0.00434916	ko03018
TGF-beta signaling pathway	20	0.0275712	ko04350
mTOR signaling pathway	19	0.000522243	ko04150
Adipocytokine signaling pathway	19	0.0194827	ko04920
Pyrimidine metabolism	18	0.0272388	ko00240
Progesterone-mediated oocyte maturation	18	0.0391888	ko04914
Pancreatic cancer	17	0.0140889	ko05212
NOD-like receptor signaling pathway	17	0.0378274	ko04621
Inositol phosphate metabolism	16	0.0103423	ko00562
Endometrial cancer	15	0.0055784	ko05213
Renal cell carcinoma	15	0.0222609	ko05211
Acute myeloid leukemia	15	0.029015	ko05221
Nucleotide excision repair	14	0.000926621	ko03420
Bladder cancer	13	0.0088187	ko05219
Starch and sucrose metabolism	12	0.00270726	ko00500
Proteasome	11	0.00929396	ko03050
Thyroid cancer	9	0.0291384	ko05216
Circadian rhythm - mammal	7	0.0226069	ko04710
Nitrogen metabolism	6	0.0427088	ko00910
