# Supplementary material for: Dysregulation of genome-wide gene expression and DNA methylation in abnormal cloned piglets
Source: BMC Genomics. 2014 Sep 24;15(1):811. doi: 10.1186/1471-2164-15-811 (PMC4189204; doi:10.1186/1471-2164-15-811)
Supplement: Supplementary file 11 — Additional file 11: The common genes between the DMGs and the DEGs. (XLS 60 KB) [file 12864_2013_6492_MOESM11_ESM.xls]

## Sheet: Sheet1
GeneID	Normal_cloned_group-RPKM	Abnormal_cloned_group-RPKM	log2 Ratio(Abnormal_cloned_group/Normal_cloned_group)	Up-Down-Regulation(Abnormal_cloned_group/Normal_cloned_group)	P-value	FDR	position of the DMR	Symbol
100154546	66.1534	320.452	2.27622	Up	0	0	CDS	ABRA
100515375	97.6086	261.934	1.42412	Up	1.72e-12	2.05e-11	Intron	CSDE1
100153598	96.669	238.155	1.30077	Up	1.04e-12	1.3e-11	Down2k	TMEM110
ENSSSCG00000006556	1128.1	184.476	-2.6124	Down	0	0	up2k Intron	TPM3
100520312	373.382	181.808	-1.03824	Down	3.57e-39	9.18e-38	up2k	LOC100520312
100525414	38.4454	156.284	2.02329	Up	2.39e-12	2.77e-11	Intron2	SYNPO2
100155420	72.6263	150.63	1.05245	Up	8.42e-13	1.07e-11	Intron	NHP2L1
ENSSSCG00000016792	44.669	139.937	1.64744	Up	4.71e-13	6.31e-12	Intron2	-
ENSSSCG00000001485	48.9382	104.407	1.09319	Up	4.88e-13	6.48e-12	CDS、Intron、Intron	-
100316849	32.4944	86.5047	1.41259	Up	1.95e-13	2.98e-12	CDS	ZFP36
ENSSSCG00000007746	26.6361	86.1293	1.69312	Up	3.91e-13	5.38e-12	Intron	-
100519172	29.5895	78.9685	1.41619	Up	1.35e-12	1.64e-11	Intron2 Intron	LOC100519172
493185	29.2502	76.6308	1.38948	Up	4.88e-13	6.47e-12	Intron	IFRD1
100154659	14.6818	71.2786	2.27944	Up	9.04e-13	1.14e-11	CDS	SPTB
100514321	16.6052	67.9135	2.03206	Up	5.07e-13	6.68e-12	Intron2	SLMAP
100153794	19.8215	62.0944	1.64739	Up	1.31e-13	2.13e-12	Intron2 Intron2	LOC100153794
100155656	27.3085	61.4826	1.17083	Up	0	0	Intron	ZFAND6
100152765	27.7912	60.7666	1.12865	Up	0	0	Intron	LOC100152765
492277	27.1494	60.1867	1.14852	Up	5.39e-13	7.08e-12	Intron	QKI
100125956	26.8279	57.641	1.10336	Up	1.08e-13	1.8e-12	Intron	COPS2
100522174	11.752	54.8996	2.22389	Up	2.64e-14	5.14e-13	Intron	LOC100522174
100152909	24.9391	54.6348	1.13141	Up	1.87e-14	3.75e-13	CDS Intron	BZW1
100156549	22.5338	54.0337	1.26177	Up	1e-13	1.72e-12	CDS	BCL6
ENSSSCG00000015768	6.53331	53.2741	3.02755	Up	2.73e-14	5.28e-13	CDS	-
100127159	12.4685	52.751	2.08091	Up	1.86e-13	2.89e-12	CDS Intron	SLC16A1
100153199	20.1058	47.0708	1.22722	Up	0	0	Intron	RAP1A
100522203	19.4659	46.6908	1.26219	Up	4.2e-13	5.71e-12	CDS Intron	LOC100522203
100515940	11.0043	45.152	2.03673	Up	2.46e-13	3.57e-12	Intron	DDX3X
100518681	19.2118	44.5521	1.2135	Up	7.53e-13	9.7e-12	CDS Intron3	LOC100518681
100134961	14.9432	43.1199	1.52886	Up	0	0	Intron	CHORDC1
100517886	15.7976	42.3451	1.42249	Up	5.75e-14	1.04e-12	Intron	LOC100517886
ENSSSCG00000011774	11.9262	41.3643	1.79425	Up	3.73e-13	5.16e-12	up2k	-
100520635	13.8658	41.1836	1.57054	Up	0	0	CDS Intron	MYBBP1A
733596	14.4008	39.0247	1.43824	Up	0	0	Intron	PLAGL1（印记基因）
100516495	18.5192	38.8051	1.06722	Up	0	0	Intron Intron	EIF4G3
100152572	5.64648	37.1519	2.71801	Up	1.8e-14	3.63e-13	Intron3	LOC100152572
ENSSSCG00000016234	12.8341	36.7699	1.51854	Up	0	0	Intron2	-
100521264	16.0508	36.5139	1.1858	Up	1.28e-13	2.1e-12	Intron2	LOC100521264
100522265	10.8893	34.6512	1.66999	Up	0	0	Intron	LOC100522265
397445	16.1172	34.3608	1.09216	Up	4.07e-13	5.58e-12	Intron	ROCK2
ENSSSCG00000007330	14.3125	32.5932	1.1873	Up	9.83e-11	9.31e-10	Intron3 Intron	-
100127143	6.31569	31.4029	2.31389	Up	0	0	Intron	LOC100127143
100271929	12.4667	31.2835	1.32732	Up	4.8e-13	6.39e-12	CDS Intron	CLTC
ENSSSCG00000008350	7.14859	29.6709	2.05332	Up	2.33e-12	2.71e-11	Intron	-
100153676	5.48567	29.5873	2.43124	Up	9.7e-14	1.68e-12	Intron	PCMTD1
100516225	11.3682	29.4518	1.37335	Up	2.23e-10	2.04e-09	Intron	LOC100516225
100154193	12.0466	29.1154	1.27315	Up	0	0	CDS Intron	GBF1
100037967	5.83985	28.9574	2.30993	Up	0	0	Intron	LOC100037967
ENSSSCG00000004169	11.6982	28.9476	1.30716	Up	0	0	Intron	-
100526009	8.30121	28.8569	1.79752	Up	6.62e-14	1.17e-12	Intron	STT3B
100519857	11.1818	28.696	1.3597	Up	1.96e-13	2.99e-12	Intron	PICALM
100462751	7.51258	28.6461	1.93096	Up	0	0	CDS 3'UTR	GABARAPL1
397301	13.4417	28.5982	1.08921	Up	0	0	Intron	CALU
100514724	6.8461	27.8681	2.02526	Up	0	0	up2k	PRRC2C
ENSSSCG00000015211	7.46041	27.3583	1.87465	Up	0	0	Intron Intron	-
100157709	11.3334	25.6756	1.17982	Up	2.77e-13	4.01e-12	Intron	AP1B1
397351	8.76677	25.5757	1.54466	Up	9.9e-14	1.7e-12	Intron	HPRT1
ENSSSCG00000013400	2.82766	25.0619	3.14782	Up	9.64e-14	1.67e-12	Intron	-
733687	11.3134	24.7515	1.12948	Up	8.44e-15	1.76e-13	Intron	MAPRE1
397504	8.67843	24.7333	1.51095	Up	4.82e-14	8.92e-13	Intron	PRKAA2
100158187	10.5449	23.9494	1.18344	Up	0	0	Intron	PLS3
100522710	5.27863	22.9706	2.12156	Up	1.46e-13	2.35e-12	Intron	LOC100522710
100514512	6.53912	22.8771	1.80674	Up	0	0	CDS Intron	LOC100514512
595112	8.04919	22.3869	1.47574	Up	0	0	up2k	RAB14
100515770	3.53812	22.2845	2.65499	Up	0	0	Intron2	HIPK3
ENSSSCG00000004960	5.71132	22.257	1.96237	Up	0	0	CDS Intron	-
100516830	10.722	22.1238	1.04503	Up	7.28e-10	6.26e-09	Intron	LOC100516830
100153088	8.78484	21.3614	1.28191	Up	0	0	Intron	CRLS1
100153677	7.77111	21.2174	1.44906	Up	2.25e-13	3.34e-12	Intron Intron	CLIP1
ENSSSCG00000015969	7.09108	20.5271	1.53345	Up	2.89e-10	2.6e-09	CDS Intron	-
100155529	8.27678	20.3524	1.29806	Up	0	0	CDS Intron	TRMT6
100520325	4.53082	19.7788	2.12611	Up	0	0	Intron	ZEB1
100154361	9.77913	19.6702	1.00823	Up	1.41e-13	2.27e-12	Intron	SRP54
ENSSSCG00000011317	7.88587	18.1554	1.20305	Up	0	0	Intron	-
ENSSSCG00000007735	6.82701	18.1352	1.40946	Up	0	0	Intron2	-
780410	4.45998	17.3318	1.95831	Up	0	0	Intron	PSEN2
100512341	7.32413	17.2508	1.23593	Up	2.46e-14	4.84e-13	Intron	AAK1
ENSSSCG00000008821	4.05353	16.9109	2.0607	Up	3.07e-13	4.35e-12	Intron	-
100520435	6.10699	16.0055	1.39003	Up	3.95e-05	0.000189556	Intron	LOC100520435
100526104	3.56673	15.9298	2.15906	Up	4.71e-13	6.31e-12	Intron	LOC100526104
100155764	7.13234	15.6885	1.13726	Up	5.07e-10	4.46e-09	CDS CDS Intron	DCAF13
ENSSSCG00000011540	7.31432	15.6733	1.09952	Up	0	0	Intron2 Intron	-
100499507	2.13424	15.5941	2.8692	Up	1.33e-12	1.63e-11	Intron	EIF2C4
ENSSSCG00000012857	4.93827	15.2016	1.62215	Up	0	0	Intron	-
100522760	2.70788	14.1695	2.38755	Up	0	0	Intron	LOC100522760
100523786	6.49791	14.0305	1.11052	Up	1.07e-10	1.01e-09	Intron2	LOC100523786
100156048	3.54516	13.6703	1.94712	Up	4.29e-12	4.81e-11	Intron	ARMC1
100157149	6.72498	13.4524	1.00026	Up	1.65e-08	1.25e-07	Intron	LOC100157149
ENSSSCG00000012205	2.99844	13.3792	2.15771	Up	2.04e-14	4.07e-13	Intron	-
ENSSSCG00000012887	6.66049	13.324	1.00032	Up	2.6e-10	2.36e-09	Intron	-
100526165	4.45286	13.1497	1.56223	Up	0	0	CDS Intron	LOC100526165
100520515	2.29504	13.1234	2.51555	Up	0	0	Intron	SSH2
100522006	2.70016	13.1225	2.28093	Up	2.08e-13	3.12e-12	Intron	LOC100522006
100156574	4.97207	12.9537	1.38145	Up	3.66e-11	3.61e-10	CDS	SAMD4A
100155181	2.70709	12.9071	2.25335	Up	1.03e-13	1.74e-12	Intron Intron	AKAP6
ENSSSCG00000018025	4.17225	12.673	1.60286	Up	3.88e-10	3.45e-09	Intron	-
100511605	4.92058	12.3082	1.32272	Up	7.07e-10	6.1e-09	CDS Intron	TM9SF4
100511829	5.22835	12.2469	1.22799	Up	2.1e-11	2.16e-10	Intron	LOC100511829
100522330	2.72259	12.215	2.1656	Up	6.08e-14	1.09e-12	Intron	LOC100522330
100522453	4.59102	11.894	1.37335	Up	7.71e-06	4.15e-05	CDS 3'UTR	LOC100522453
100524914	4.80081	11.8351	1.30172	Up	2.86e-13	4.11e-12	CDS Intron	GEMIN5
100152918	5.0938	11.7516	1.20604	Up	5.94e-05	0.000277036	Intron	LOC100152918
100521742	2.13437	11.734	2.45881	Up	2.1e-09	1.74e-08	Intron	LOC100521742
100155620	0.90359	11.7174	3.69684	Up	2.99e-07	1.99e-06	Intron	LOC100155620
100037969	2.99221	11.6367	1.9594	Up	4.24e-12	4.75e-11	CDS INTRON	LOC100037969
100152205	5.7744	11.5747	1.00323	Up	0	0	Intron	DST
100156510	1.17521	11.4066	3.27888	Up	1.12e-09	9.51e-09	Intron	MLXIP
ENSSSCG00000009464	2.38781	11.2369	2.23449	Up	1.33e-12	1.63e-11	Intron	-
100156540	2.22961	11.2	2.32863	Up	5.51e-07	3.54e-06	Intron	RPP30
100158076	1.75944	11.1941	2.66955	Up	1.12e-09	9.5e-09	Intron	LOC100158076
100154520	2.42555	11.1742	2.20379	Up	0	0	Intron	TNKS2
100517164	4.81764	10.9774	1.18814	Up	1.04e-13	1.76e-12	Intron	ZFYVE9
ENSSSCG00000004754	0.908114	10.8244	3.57527	Up	1.72e-05	8.78e-05	up2k	-
ENSSSCG00000014920	2.71109	10.7182	1.98312	Up	6.67e-10	5.77e-09	CDS	-
ENSSSCG00000010360	2.58847	10.6637	2.04254	Up	4.15e-12	4.66e-11	up2k	-
100153434	1.27964	10.5463	3.04293	Up	8.81e-08	6.17e-07	Intron	ABHD2
100153597	4.21643	10.507	1.31726	Up	0	0	Intron	IBTK
ENSSSCG00000011515	3.29486	10.4533	1.66567	Up	2.67e-06	1.56e-05	CDS	-
100135663	1.89992	10.2808	2.43594	Up	4.81e-11	4.7e-10	CDS INTRON	MAP3K7
100512621	2.78028	10.2261	1.87895	Up	4.27e-10	3.78e-09	Down2k	LOC100512621
100155930	4.83526	10.1767	1.0736	Up	8.81e-06	4.7e-05	Intron	LOC100155930
ENSSSCG00000009966	5.04218	10.0884	1.00058	Up	1.37e-08	1.05e-07	Intron2	-
100523311	2.75461	10.0513	1.86745	Up	5.71e-11	5.53e-10	Intron	LOC100523311
100233199	2.4665	9.93997	2.01078	Up	1.82e-08	1.37e-07	Intron2	PITPNC1
100512874	4.5473	9.87256	1.11842	Up	2.48e-12	2.88e-11	Intron	SCAF8
100522589	3.52336	9.8366	1.48121	Up	0	0	CDS Intron	LOC100522589
ENSSSCG00000018003	1.34601	9.81154	2.86579	Up	3.82e-14	7.2e-13	Intron	-
100515229	2.32532	9.7825	2.07277	Up	7.65e-13	9.8e-12	Intron	PHTF2
100154560	3.1804	9.74812	1.61592	Up	0	0	Intron	HEATR1
100151978	2.18353	9.56095	2.13049	Up	0	0	Intron	MED13L
100515670	4.15619	9.51492	1.19493	Up	1.5e-07	1.02e-06	up2k	ANKRD13C
ENSSSCG00000004918	1.52929	9.32431	2.60814	Up	4.15e-12	4.68e-11	Intron	-
ENSSSCG00000004358	4.46547	9.28471	1.05604	Up	3.23e-06	1.85e-05	Intron	-
100525891	2.2301	9.11384	2.03095	Up	4.69e-06	2.62e-05	Down2k	LOC100525891
100517913	2.75082	9.0187	1.71306	Up	0	0	Intron	LOC100517913
100516960	2.23805	8.92142	1.99503	Up	9.77e-15	2.02e-13	CDS Intron Intron	SLC12A2
ENSSSCG00000011704	2.35952	8.90906	1.91678	Up	1.08e-09	9.19e-09	Intron	-
654326	3.45076	8.90363	1.36748	Up	9.24e-11	8.79e-10	Intron	RFN19
733691	1.17878	8.87101	2.91181	Up	1.31e-13	2.14e-12	CDS	NRAP
100156366	4.31638	8.81997	1.03095	Up	1.06e-05	5.58e-05	Intron Intron	TANK
100524741	4.13958	8.772	1.08342	Up	3e-06	1.74e-05	Intron	STK3
100518042	3.51553	8.76269	1.31763	Up	6.39e-14	1.14e-12	Intron	USP54
100514612	3.19288	8.62651	1.43392	Up	2e-09	1.66e-08	Intron	BRAF
100522902	2.71051	8.54662	1.65679	Up	0	0	CDS Intron	PTPN4
100526174	3.96908	8.44825	1.08985	Up	0.000126134	0.000560074	Intron	LOC100526174
100152053	4.11425	8.28476	1.00983	Up	4.57e-14	8.51e-13	CDS	LOC100152053
ENSSSCG00000008382	3.99131	8.28267	1.05323	Up	4.19e-13	5.7e-12	Intron	-
ENSSSCG00000007948	3.25123	7.79591	1.26173	Up	9.08e-08	6.32e-07	Intron3	-
100153330	2.47324	7.78013	1.65339	Up	4.07e-11	4e-10	CDS Intron2	RHOBTB1
100156700	2.89358	7.73196	1.41798	Up	7.33e-06	3.96e-05	Intron	LOC100156700
100512728	1.29278	7.50977	2.53829	Up	4.71e-13	6.3e-12	CDS CDS Intron3 Intron	ANK2
100153734	2.03742	7.24038	1.82932	Up	6.08e-14	1.09e-12	Intron2	PDZD8
100125826	1.3175	7.02142	2.41396	Up	2.08e-13	3.12e-12	Intron	LNPEP
100519013	3.2487	6.94565	1.09624	Up	2.18e-06	1.29e-05	Intron2	RASA1
100511994	1.61799	6.90404	2.09324	Up	7.65e-13	9.79e-12	CDS	LOC100511994
100520380	2.524	6.85566	1.44159	Up	8.34e-09	6.55e-08	Intron Down2k	CRY1
100513481	2.63789	6.84141	1.37491	Up	1.19e-07	8.15e-07	Intron	LOC100513481
100156620	3.23228	6.73177	1.05843	Up	8.3e-06	4.44e-05	Intron2	LOC100156620
100524400	3.12083	6.65835	1.09324	Up	1.15e-07	7.9e-07	Intron	LOC100524400
ENSSSCG00000007023	2.10957	6.56393	1.63761	Up	2.27e-12	2.66e-11	Intron	-
ENSSSCG00000015282	1.58292	6.5425	2.04726	Up	1.15e-09	9.71e-09	Intron	-
100157292	3.0725	6.51369	1.08406	Up	1.23e-08	9.46e-08	Intron	MTMR3
ENSSSCG00000015774	2.09643	6.48869	1.62999	Up	0	0	Intron2	-
100155608	2.81289	6.32256	1.16846	Up	8.72e-07	5.46e-06	Intron	LOC100155608
ENSSSCG00000010433	0.758685	6.31185	3.05649	Up	9.99e-06	5.27e-05	Intron2	-
100144587	2.56967	6.20137	1.271	Up	4.36e-09	3.51e-08	Intron	INPP5F
100525219	0.714424	6.10476	3.09508	Up	9.94e-07	6.18e-06	Intron	LOC100525219
100523292	1.91404	5.95554	1.63761	Up	7.53e-07	4.76e-06	Intron	UTRN
ENSSSCG00000004979	2.16234	5.84468	1.43453	Up	0	0	CDS Intron	-
100519170	2.6132	5.78473	1.14643	Up	2.49e-06	1.46e-05	Intron	NSF
ENSSSCG00000011648	1.37982	5.72991	2.05404	Up	4.15e-12	4.67e-11	Intron	-
100152881	2.35715	5.70656	1.27558	Up	1.55e-07	1.05e-06	Intron	CASK
100152987	2.19179	5.63366	1.36196	Up	0	0	Intron	LOC100152987
ENSSSCG00000012262	2.44134	5.59323	1.19601	Up	5.98e-09	4.76e-08	CDS Intron	-
396609	1.96025	5.3407	1.44599	Up	1.02e-05	5.37e-05	Intron	MAPK9
100157914	0.957201	5.21578	2.44599	Up	3.27e-06	1.87e-05	Intron	SNX16
100157878	1.88771	5.11093	1.43695	Up	6.58e-05	0.000304688	CDS	CSGALNACT2
100155903	1.68594	5.0631	1.58647	Up	5.53e-09	4.41e-08	Intron	WDR47
100270814	10.1606	5.00973	-1.02019	Down	3.8e-09	3.08e-08	Intron	C1QTNF3
ENSSSCG00000014121	2.06041	4.99208	1.27671	Up	8.73e-11	8.34e-10	Intron	-
100511986	1.95055	4.96094	1.34673	Up	1.43e-08	1.08e-07	Intron	LOC100511986
100513341	0.760386	4.92022	2.69392	Up	1.76e-05	8.92e-05	Intron	FBXL17
ENSSSCG00000015851	0.963047	4.88031	2.34129	Up	1.69e-10	1.56e-09	Intron2	-
100520227	1.24773	4.83079	1.95295	Up	1.42e-08	1.08e-07	CDS Intron	LOC100520227
100517565	0.724205	4.80942	2.73139	Up	5.46e-07	3.52e-06	Intron	LOC100517565
100154391	1.53405	4.77009	1.63667	Up	4.28e-07	2.79e-06	Down2k	KCNQ5
ENSSSCG00000008479	1.81525	4.6787	1.36594	Up	2.38e-08	1.77e-07	Intron Intron	-
100517132	2.30043	4.66705	1.02061	Up	7.11e-07	4.51e-06	CDS INTRON	ZNF609
100515388	10.1993	4.57127	-1.15781	Down	2e-11	2.06e-10	Intron Intron	LOC100515388
100514689	0.41012	4.43273	3.43408	Up	7.36e-09	5.81e-08	CDS Intron	MAST4
100518857	1.38942	4.42089	1.66985	Up	1.41e-10	1.31e-09	Intron2	AGTPBP1
ENSSSCG00000000272	1.6987	4.40561	1.37491	Up	1.6e-05	8.19e-05	Intron	-
100153609	2.04628	4.25101	1.0548	Up	1.84e-06	1.1e-05	Intron	PTPRK
100415805	0.856185	4.22797	2.30397	Up	5.54e-07	3.56e-06	Intron Intron	SPATA5
100154090	1.83562	4.21972	1.20088	Up	0.000148289	0.000652671	CDS Intron	LOC100154090
100154633	1.67236	4.20586	1.33051	Up	3.69e-07	2.42e-06	CDS Intron	PHLPP1
100526136	1.88064	4.11998	1.13141	Up	7.95e-12	8.56e-11	Intron	NF1
ENSSSCG00000009230	1.40931	4.09924	1.54036	Up	0	0	Intron	-
100524569	1.34489	4.00439	1.5741	Up	2.74e-09	2.25e-08	CDS,Intron	JARID2
397109	1.28967	3.95293	1.61592	Up	6.57e-07	4.17e-06	Intron2	DPYD
100158119	0.498283	3.90302	2.96955	Up	0.000115046	0.000515404	Intron	LOC100158119
ENSSSCG00000007360	1.17281	3.76593	1.68303	Up	1.29e-12	1.6e-11	Intron	-
100152333	1.4876	3.75745	1.33676	Up	9.03e-07	5.64e-06	Intron	ANKRD28
100152413	1.02828	3.72957	1.85877	Up	3e-08	2.2e-07	CDS CDS Intron Intron	SFMBT1
ENSSSCG00000004574	1.82939	3.72468	1.02575	Up	2.06e-12	2.43e-11	Intron	-
100525992	0.855643	3.65574	2.09508	Up	2.36e-06	1.39e-05	CDS,Intron	LOC100525992
100513065	1.3006	3.62729	1.47971	Up	1.57e-08	1.19e-07	Intron	TJP2
100524726	0.654081	3.58434	2.45416	Up	9.95e-07	6.18e-06	Intron	OCRL
ENSSSCG00000009224	1.59589	3.53275	1.14643	Up	1.07e-05	5.59e-05	Intron	-
100522296	0.578864	3.47458	2.58554	Up	5.73e-06	3.15e-05	Intron	LOC100522296
595128	12.7893	3.46518	-1.88393	Down	6.19e-19	1.36e-17	up2k	OAS2
397344	1.25677	3.40761	1.43904	Up	4.94e-06	2.75e-05	CDS2 Intron4 3"UTR	ADAM-9
100152703	0.492684	3.3558	2.76792	Up	1.74e-05	8.8e-05	Intron	EXTL3
100520231	1.26003	3.19263	1.34129	Up	4.1e-05	0.000196284	Intron	LOC100520231
100523478	0.45473	3.07792	2.75887	Up	5.7e-06	3.15e-05	Intron	CNKSR2
ENSSSCG00000013717	0.890979	2.95848	1.73139	Up	9.4e-05	0.000426022	Intron	-
100511477	0.725237	2.84986	1.97437	Up	1.54e-06	9.33e-06	CDS Intron	TRAK2
100154147	6.68146	2.82708	-1.24085	Down	1.37e-06	8.37e-06	Intron	MAN1A2
100524460	1.28808	2.78686	1.11342	Up	0.000132837	0.000587756	Intron	FRMD4B
100517495	1.07023	2.66071	1.31389	Up	1.16e-05	6.05e-05	CDS Intron	CPD
100524358	0.553049	2.47206	2.16024	Up	2.44e-05	0.000120989	Intron	ZNF280C
100517638	0.794554	2.43536	1.61592	Up	0.000198948	0.000856685	CDS Intron	LOC100517638
ENSSSCG00000002528	0.98718	2.41341	1.28969	Up	3.49e-05	0.000168594	Intron	-
100525739	5.16757	2.38435	-1.11589	Down	1.7e-05	8.68e-05	Intron	LOC100525739
397350	0.32272	2.3813	2.8834	Up	3.21e-06	1.85e-05	Intron2	IGF1R
100521917	0.38035	2.33159	2.61592	Up	5.72e-06	3.15e-05	CDS Intron	LOC100521917
100519689	0.24975	2.29649	3.20088	Up	1.72e-05	8.76e-05	CDS	LOC100519689
100518823	6.01848	2.22636	-1.43471	Down	3.83e-05	0.000183854	Intron	LOC100518823
100520674	4.3682	1.96142	-1.15514	Down	8.6e-09	6.74e-08	Intron	LOC100520674
100521008	0.454954	1.83346	2.01078	Up	1.82e-08	1.37e-07	CDS Intron	LOC100521008
100521805	0.179184	1.8307	3.35288	Up	0.000171396	0.00074625	CDS、Intron	ARID3B
100521255	0.675376	1.8072	1.42	Up	5.56e-05	0.000259822	Intron Intron	RAPGEF6
100521513	0.543615	1.69545	1.64101	Up	4.13e-06	2.33e-05	CDS Intron2	NBEA
100516229	0.326118	1.66595	2.35288	Up	8.81e-08	6.16e-07	Intron2	TTC28
100520413	0.379762	1.64899	2.11842	Up	3.68e-05	0.000177416	Intron	PHF8
100156379	0.581612	1.49188	1.35901	Up	9.8e-09	7.63e-08	CDS Intron	LOC100156379
ENSSSCG00000004246	0.255928	1.48171	2.53345	Up	2.08e-05	0.000104251	CDS Intron	-
ENSSSCG00000004739	0.301407	1.34376	2.15648	Up	1.49e-06	9.08e-06	Intron	-
100049676	0.516738	1.15854	1.16481	Up	3.3e-05	0.000159915	CDS Intron Intron2	LYST
100154767	2.63235	0.710419	-1.88961	Down	1.71e-06	1.03e-05	Intron2 Intron	CNTLN
ENSSSCG00000009761	0.0935572	0.497048	2.40946	Up	0.000117902	0.000527259	Intron	-
100524520	2.35913	0.456002	-2.37115	Down	4.36e-06	2.46e-05	Down2k	DHX58
100516284	7.36073	0.376018	-4.29097	Down	3.27e-10	2.92e-09	Intron	LOC100516284
